# Supplementary material for: Thrombospondin-1 Type 1 Repeats in a Model of Inflammatory Bowel Disease: Transcript Profile and Therapeutic Effects
Source: PLoS One. 2012 Apr 3;7(4):e34590. doi: 10.1371/journal.pone.0034590 (PMC3318003; doi:10.1371/journal.pone.0034590)
Supplement: Table S1 — Genes used for the RT-qPCR validation and their primers. Tpt1 was used as the control gene after it was found to show no fluctuation compared to four other genes that were tested. (XLSX) [file pone.0034590.s004.xlsx]

## Sheet: TableS1_PlosOne
Table S1. Genes used for the RT-qPCR validation and their primers. *
Gene name	Gene symbol	Accession #	Forward primer	Reverse primer	Amplicon length	Pathway	Reference/Source
Calcyphosine-like	Capsl	NM_029341.1	TACGCTGTGGTCATGGAAAA (20 bp)	TGGACATTGGAGGCCTTAAC (20)	118	--
Carbonyl reductase 3	Cbr3	NM_173047	CGGCCATCAGGTGGTCCGTG (20)	ACGCGTGATCGCAAAGCCGA (20)	101
Chemokine (C-X-C motif) ligand 5	Cxcl5	NM_009141	ATGGCGCCGCTGGCATTTCT (20)	CGCAGCTCCGTTGCGGCTAT (20)	92	--
Epiregulin	Ereg	NM_007950	CTACACTGGTCTGCGATGTGA (21)	TCCAGCGGTTATGATGAGAAAC (22)	115	--	http://rtprimerdb.org/assay_report.php?assay_id=3819
Inhibin beta-A	Inhba	NM_008380	GATGTCACCCAGCCGGTGCC (20)	CGGCCCTCCTGCCAATGTCG (20)	118
Insulin-like growth factor binding protein 5	Igfbp5	NM_010518	GGTGTGTGGACAAGTACGGAATGA (24)	ACGTTACTGCTGTCGAAGGCGT (22)	88	Smooth_muscle_contraction	http://rtprimerdb.org/assay_report.php?assay_id=3265
Leucine rich repeat containing G protein coupled receptor 5	Lgr5	NM_010195	CAGCCACTGCGGCGACTTCA (20)	TCCGGGCTCTTCTCCACCGG (20)	150
Stromelysin-2	Mmp-10	Y13185	GACCCCACTCACTTTCTCCA (20)	GGGTGCAAGTGTCCATTTCT (20)	190	Matrix_Metalloproteinases
Matrix metallopeptidase 13	Mmp-13	NM_008607	TTTATTGTTGCTGCCCATGA (20)	TTTTGGGATGCTTAGGGTTG (20)	190	Matrix_Metalloproteinases
Formyl peptide receptor 3	Fpr3	NM_008042.2	CTTTTGGCTGGTTCCTGTGT	ACAAATACAGCGGTCCAAGG (20)	104	GPCRDB_Class_A_ Rhodopsin-like
Pentraxin related gene	Ptx3	NM_008987	ATCCCACCGAGGACCCCACG (20)	CAACAGCATGCCCTCCCGCA (20)	107	--
Haptoglobin	Hp	NM_017370	CTACGGTGACGCCGGCAGTG (20)	ACTCAGCGACAGCGCAGCTC (20)	104	--
Serine (or cysteine) peptidase inhibitor, clade A, member 3N	Serpina3n	NM_009252	TATCACAGAGGCTGGCAGCTGGCTG	CAGCATCCATTCCCAACGTGCCA	148	--
Serglycin	Srgn	NM_011157.2	AATCCAGAGGCTGAGTGGAG	CCTTCTCCTCGATGCAGTTC	188	--
Tumor protein, translationally controlled 1	Tpt1	ENST00000255477	GATCGCGGACGGGTTGT	TTCAGCGGAGGCATTTCC	100	Yes	Andersen CL, Jensen JL, Orntoft TF. (2004) Normalization of real-time quantitative reverse transcription-PCR data: a model-based variance estimation approach to identify genes suited for normalization, applied to bladder and colon cancer data sets. Cancer Res. 64, 5245-5250.
WAP four-disulfide core domain 12	Wfdc12	NM_138684.2	CCGGTGAAAGACAACAGTGA	AGTTCTGGAGGTTGGGGAGT	186	--
*Tumor protein, translationally controlled (Tpt1) was used as the control gene after it was found to show the least fluctuation among four other genes that were tested. Unless
otherwise indicated, primers were designed using Primer3 (http://frodo.wi.mit.edu/primer3/input.htm) or NCBI's Primer-BLAST
(http://www.ncbi.nlm.nih.gov/tools/primer-blast/index.cgi?LINK_LOC=NcbiHomeAd).
The amplicons were then analyzed using Integrated DNA Technologies (IDT) OligoAnalyzer (http://www.idtdna.com/analyzer/Applications/OligoAnalyzer/).
