# Supplementary material for: Thrombospondin-1 Type 1 Repeats in a Model of Inflammatory Bowel Disease: Transcript Profile and Therapeutic Effects
Source: PLoS One. 2012 Apr 3;7(4):e34590. doi: 10.1371/journal.pone.0034590 (PMC3318003; doi:10.1371/journal.pone.0034590)
Supplement: Table S2 — ANOVA list of genes that were differentially expressed in the colons of DSS and TSR-treated mice. (XLS) [file pone.0034590.s005.xls]

## Sheet: ANOVA(0.1) vs wt-water
# Notes : Created from Advanced Analysis operation: significance Analysis.
#Entitylist : Filtered on Error- CV < 20.0 percent
#Interpretation : Treatment																down<1.5	up>1.5		total genes with corrected p<0.1
#Experiment: Gutierrez_paper2012												#[WT-DSS] vs [WT-water]				112	293		944
#corrected p-value cut-off:0.1												#[WT-DSS saline] vs [WT-water]				32	84
#Selected Test : Oneway ANOVA												#[WT-DSS-3TSR] vs [WT-water]				20	151
#p-value computation: Asymptotic												#[WT-DSS-TSR2] vs [WT-water]				88	288
#Multiple Testing Correction: Benjamini-Hochberg												#[WT-DSS-TSR2+RFK] vs [WT-water]				43	221
#
# Technology : Affymetrix.ExonExprChip.MoGene-1_0-st-v1_na31_mm9_2010-08-27
# Owner : gxuser
# Created On : Wed Feb 01 13:14:17 EST 2012
Transcripts Cluster Id	genedescription	genesymbol	Corrected p-value	p-value	Fold change([WT-DSS] vs [WT-water])	Regulation([WT-DSS] vs [WT-water])	Fold change([WT-DSS saline] vs [WT-water])	Regulation([WT-DSS saline] vs [WT-water])	Fold change([WT-DSS-3TSR] vs [WT-water])	Regulation([WT-DSS-3TSR] vs [WT-water])	Fold change([WT-DSS-TSR2] vs [WT-water])	Regulation([WT-DSS-TSR2] vs [WT-water])	Fold change([WT-DSS-TSR2+RFK] vs [WT-water])	Regulation([WT-DSS-TSR2+RFK] vs [WT-water])	[WT-DSS](normalized)	[WT-DSS saline](normalized)	[WT-DSS-3TSR](normalized)	[WT-DSS-TSR2](normalized)	[WT-DSS-TSR2+RFK](normalized)	[WT-water](normalized)	entrez gene	genbank	GO_biological_process	GO_cellular_component	GO_molecular_function
10607705	S100 calcium binding protein G	S100g	0.0885426	0.0327679	-19.4276	down	-1.14063	down	-3.62028	down	-17.1518	down	-3.7306	down	-3.1087	0.981501	-0.684767	-2.92895	-0.728076	1.17133	12309	AF293948		NM_009789 // GO:0016323 // basolateral plasma membrane // inferred from direct assay /// NM_009789 // GO:0016324 // apical plasma membrane // inferred from direct assay /// ENSMUST00000038769 // GO:0016323 // basolateral plasma membrane // inferred from direct assay /// ENSMUST00000038769 // GO:0016324 // apical plasma membrane // inferred from direct assay /// AF293948 // GO:0016323 // basolater…	NM_009789 // GO:0005499 // vitamin D binding // inferred from electronic annotation /// NM_009789 // GO:0005509 // calcium ion binding // inferred from electronic annotation /// ENSMUST00000038769 // GO:0005499 // vitamin D binding // inferred from electronic annotation /// ENSMUST00000038769 // GO:0005509 // calcium ion binding // inferred from electronic annotation /// AF293948 // GO:0005499 //…
10548326	C-type lectin domain family 2, member e	Clec2e	0.0971653	0.0394707	-8.96138	down	1.14752	up	-1.71454	down	-6.69687	down	-2.52639	down	-2.64914	0.713101	-0.263236	-2.22891	-0.822498	0.514582	232409	BC051091	NM_153506 // GO:0008150 // biological_process // no biological data available /// ENSMUST00000032258 // GO:0008150 // biological_process // no biological data available /// BC051091 // GO:0008150 // biological_process // no biological data available	NM_153506 // GO:0005575 // cellular_component // no biological data available /// NM_153506 // GO:0005886 // plasma membrane // inferred from electronic annotation /// NM_153506 // GO:0016020 // membrane // inferred from electronic annotation /// NM_153506 // GO:0016021 // integral to membrane // inferred from electronic annotation /// ENSMUST00000032258 // GO:0005575 // cellular_component // no …	NM_153506 // GO:0003674 // molecular_function // no biological data available /// NM_153506 // GO:0004872 // receptor activity // inferred from electronic annotation /// NM_153506 // GO:0005488 // binding // inferred from electronic annotation /// NM_153506 // GO:0005529 // sugar binding // inferred from electronic annotation /// ENSMUST00000032258 // GO:0003674 // molecular_function // no biolog…
10436978	carbonyl reductase 3	Cbr3	0.043656	0.0073536	-4.88968	down	-1.53534	down	-2.21568	down	-4.64447	down	-2.31379	down	-0.987075	0.684104	0.154914	-0.91285	0.092404	1.30266	109857	BC028763	NM_173047 // GO:0042376 // phylloquinone catabolic process // not recorded /// NM_173047 // GO:0055114 // oxidation reduction // inferred from electronic annotation /// ENSMUST00000039620 // GO:0042376 // phylloquinone catabolic process // not recorded /// ENSMUST00000039620 // GO:0055114 // oxidation reduction // inferred from electronic annotation /// BC028763 // GO:0042376 // phylloquinone cat…		NM_173047 // GO:0000253 // 3-keto sterol reductase activity // not recorded /// NM_173047 // GO:0004090 // carbonyl reductase (NADPH) activity // not recorded /// NM_173047 // GO:0016491 // oxidoreductase activity // inferred from electronic annotation /// ENSMUST00000039620 // GO:0000253 // 3-keto sterol reductase activity // not recorded /// ENSMUST00000039620 // GO:0004090 // carbonyl reductas…
10519905	guanine nucleotide binding protein, alpha transducing 3	Gnat3	0.078619	0.0261714	-4.15327	down	-1.41175	down	-1.66578	down	-2.09211	down	-2.09812	down	-1.40084	0.155923	-0.0827915	-0.411556	-0.415695	0.653404	242851	BC147449	NM_001081143 // GO:0007165 // signal transduction // inferred from electronic annotation /// NM_001081143 // GO:0007186 // G-protein coupled receptor protein signaling pathway // inferred from direct assay /// NM_001081143 // GO:0050909 // sensory perception of taste // inferred from direct assay /// NM_001081143 // GO:0050909 // sensory perception of taste // inferred from mutant phenotype /// N…	NM_001081143 // GO:0005737 // cytoplasm // not recorded /// NM_001081143 // GO:0005834 // heterotrimeric G-protein complex // inferred from physical interaction /// NM_001081143 // GO:0016324 // apical plasma membrane // not recorded /// ENSMUST00000030561 // GO:0005737 // cytoplasm // not recorded /// ENSMUST00000030561 // GO:0005834 // heterotrimeric G-protein complex // inferred from physical …	NM_001081143 // GO:0000166 // nucleotide binding // inferred from electronic annotation /// NM_001081143 // GO:0003924 // GTPase activity // inferred from direct assay /// NM_001081143 // GO:0003924 // GTPase activity // inferred from physical interaction /// NM_001081143 // GO:0003924 // GTPase activity // not recorded /// NM_001081143 // GO:0004871 // signal transducer activity // inferred from…
10457475	abhydrolase domain containing 3	Abhd3	0.0462517	0.00867963	-3.6872	down	-1.62231	down	-2.13157	down	-4.41813	down	-2.43017	down	-0.799181	0.385298	-0.00857608	-1.06009	-0.197712	1.08334	106861	AF429302	NM_134130 // GO:0008150 // biological_process // no biological data available /// ENSMUST00000117828 // GO:0008150 // biological_process // no biological data available /// ENSMUST00000002549 // GO:0008150 // biological_process // no biological data available /// AF429302 // GO:0008150 // biological_process // no biological data available /// ENSMUST00000117726 // GO:0008150 // biological_process…	NM_134130 // GO:0005575 // cellular_component // no biological data available /// NM_134130 // GO:0016020 // membrane // inferred from electronic annotation /// NM_134130 // GO:0016021 // integral to membrane // inferred from electronic annotation /// ENSMUST00000117828 // GO:0005575 // cellular_component // no biological data available /// ENSMUST00000117828 // GO:0016020 // membrane // inferred…	NM_134130 // GO:0003674 // molecular_function // no biological data available /// NM_134130 // GO:0004091 // carboxylesterase activity // inferred from electronic annotation /// NM_134130 // GO:0016787 // hydrolase activity // inferred from electronic annotation /// ENSMUST00000117828 // GO:0003674 // molecular_function // no biological data available /// ENSMUST00000117828 // GO:0004091 // carbo…
10442914	RIKEN cDNA 0610011F06 gene	0610011F06Rik	0.0466988	0.00886424	-3.54722	down	-1.54804	down	-1.44174	down	-2.63266	down	-1.81389	down	-1.17161	0.0246366	0.127266	-0.741445	-0.204008	0.655076	68347	BC069266	NM_026686 // GO:0008150 // biological_process // no biological data available /// ENSMUST00000026827 // GO:0008150 // biological_process // no biological data available /// BC069266 // GO:0008150 // biological_process // no biological data available	NM_026686 // GO:0005575 // cellular_component // no biological data available /// ENSMUST00000026827 // GO:0005575 // cellular_component // no biological data available /// BC069266 // GO:0005575 // cellular_component // no biological data available	NM_026686 // GO:0003674 // molecular_function // no biological data available /// ENSMUST00000026827 // GO:0003674 // molecular_function // no biological data available /// BC069266 // GO:0003674 // molecular_function // no biological data available
10423024	calcyphosine-like	Capsl	0.0280838	0.00110448	-3.46096	down	-2.41204	down	-2.26092	down	-3.20082	down	-2.93365	down	-0.436368	0.0845477	0.177892	-0.323641	-0.197895	1.3548	75568	BC061015	NM_029341 // GO:0008150 // biological_process // no biological data available /// ENSMUST00000042360 // GO:0008150 // biological_process // no biological data available /// BC061015 // GO:0008150 // biological_process // no biological data available	NM_029341 // GO:0005575 // cellular_component // no biological data available /// NM_029341 // GO:0005737 // cytoplasm // inferred from electronic annotation /// ENSMUST00000042360 // GO:0005575 // cellular_component // no biological data available /// ENSMUST00000042360 // GO:0005737 // cytoplasm // inferred from electronic annotation /// BC061015 // GO:0005575 // cellular_component // no biolog…	NM_029341 // GO:0003674 // molecular_function // no biological data available /// NM_029341 // GO:0005509 // calcium ion binding // inferred from electronic annotation /// ENSMUST00000042360 // GO:0003674 // molecular_function // no biological data available /// ENSMUST00000042360 // GO:0005509 // calcium ion binding // inferred from electronic annotation /// BC061015 // GO:0003674 // molecular_f…
10562223	FXYD domain-containing ion transport regulator 3 | leucine-rich repeat LGI family, member 4	Fxyd3|Lgi4	0.0669617	0.0196719	-3.43442	down	-1.11596	down	-1.46662	down	-2.32417	down	-1.55693	down	-1.23411	0.387671	-0.00653998	-0.670759	-0.0927499	0.545954	17178 | 243914	BC051033|BC098469	NM_008557 // GO:0006810 // transport // inferred from electronic annotation /// NM_008557 // GO:0006811 // ion transport // inferred from electronic annotation /// NM_144556 // GO:0008344 // adult locomotory behavior // inferred from mutant phenotype /// NM_144556 // GO:0022011 // myelination in the peripheral nervous system // inferred from mutant phenotype /// NM_144556 // GO:0042551 // neuron …	NM_008557 // GO:0016020 // membrane // inferred from electronic annotation /// NM_008557 // GO:0016021 // integral to membrane // inferred from electronic annotation /// NM_008557 // GO:0034707 // chloride channel complex // inferred from electronic annotation /// NM_144556 // GO:0005576 // extracellular region // inferred from electronic annotation /// NM_144556 // GO:0005615 // extracellular sp…	NM_008557 // GO:0005216 // ion channel activity // inferred from electronic annotation /// NM_008557 // GO:0005254 // chloride channel activity // inferred from electronic annotation /// NM_144556 // GO:0003674 // molecular_function // no biological data available /// NM_144556 // GO:0005515 // protein binding // inferred from electronic annotation /// ENSMUST00000072331 // GO:0005216 // ion chan…
10540897	peroxisome proliferator activated receptor gamma	Pparg	0.0716074	0.0220233	-3.16959	down	-1.05686	down	-1.19105	down	-2.29111	down	-1.42023	down	-1.38586	0.19865	0.0261974	-0.917613	-0.227687	0.278437	19016	U01841	NM_001127330 // GO:0000122 // negative regulation of transcription from RNA polymerase II promoter // inferred from direct assay /// NM_001127330 // GO:0001818 // negative regulation of cytokine production // inferred from mutant phenotype /// NM_001127330 // GO:0001890 // placenta development // inferred from mutant phenotype /// NM_001127330 // GO:0002674 // negative regulation of acute inflamm…	NM_001127330 // GO:0005634 // nucleus // inferred from direct assay /// NM_001127330 // GO:0005634 // nucleus // not recorded /// NM_001127330 // GO:0005829 // cytosol // inferred from direct assay /// NM_001127330 // GO:0005829 // cytosol // not recorded /// NM_001127330 // GO:0017053 // transcriptional repressor complex // inferred by curator /// NM_011146 // GO:0005634 // nucleus // inferred f…	NM_001127330 // GO:0003677 // DNA binding // inferred from direct assay /// NM_001127330 // GO:0003677 // DNA binding // inferred from physical interaction /// NM_001127330 // GO:0003677 // DNA binding // not recorded /// NM_001127330 // GO:0003682 // chromatin binding // inferred from direct assay /// NM_001127330 // GO:0003700 // transcription factor activity // inferred from direct assay /// N…
10372730	interleukin 10-related T cell-derived inducible factor beta	Iltifb	0.0280838	0.00124718	-2.97535	down	-1.6932	down	-1.22383	down	-1.61462	down	-1.60418	down	-0.93678	-0.123475	0.344872	-0.0549126	-0.0455605	0.636278	116849			NM_054079 // GO:0005576 // extracellular region // inferred from electronic annotation /// NM_054079 // GO:0005615 // extracellular space // inferred from electronic annotation	NM_054079 // GO:0005125 // cytokine activity // inferred from electronic annotation
10428081	heat-responsive protein 12	Hrsp12	0.0590472	0.0153242	-2.88548	down	-1.26309	down	-1.56662	down	-2.39741	down	-1.81298	down	-1.09313	0.0987171	-0.211976	-0.825796	-0.422688	0.435678	15473	BC092375		NM_008287 // GO:0005739 // mitochondrion // inferred from direct assay /// ENSMUST00000022946 // GO:0005739 // mitochondrion // inferred from direct assay /// BC092375 // GO:0005739 // mitochondrion // inferred from direct assay	NM_008287 // GO:0004518 // nuclease activity // inferred from electronic annotation /// NM_008287 // GO:0004519 // endonuclease activity // inferred from electronic annotation /// NM_008287 // GO:0016787 // hydrolase activity // inferred from electronic annotation /// ENSMUST00000022946 // GO:0004518 // nuclease activity // inferred from electronic annotation /// ENSMUST00000022946 // GO:0004519 …
10501963	UDP galactosyltransferase 8A	Ugt8a	0.0450092	0.0080514	-2.88512	down	-1.28643	down	-1.78464	down	-2.53191	down	-1.45534	down	-0.807079	0.35818	-0.114081	-0.618677	0.18019	0.72155	22239	BC016885	NM_011674 // GO:0008152 // metabolic process // inferred from electronic annotation /// NM_011674 // GO:0009247 // glycolipid biosynthetic process // traceable author statement /// NM_011674 // GO:0042552 // myelination // traceable author statement /// ENSMUST00000057944 // GO:0008152 // metabolic process // inferred from electronic annotation /// ENSMUST00000057944 // GO:0009247 // glycolipid b…	NM_011674 // GO:0016020 // membrane // inferred from electronic annotation /// NM_011674 // GO:0016021 // integral to membrane // inferred from electronic annotation /// ENSMUST00000057944 // GO:0016020 // membrane // inferred from electronic annotation /// ENSMUST00000057944 // GO:0016021 // integral to membrane // inferred from electronic annotation /// BC016885 // GO:0016020 // membrane // inf…	NM_011674 // GO:0003851 // 2-hydroxyacylsphingosine 1-beta-galactosyltransferase activity // inferred from electronic annotation /// NM_011674 // GO:0008120 // ceramide glucosyltransferase activity // traceable author statement /// NM_011674 // GO:0008489 // UDP-galactose:glucosylceramide beta-1,4-galactosyltransferase activity // not recorded /// NM_011674 // GO:0016740 // transferase activity /…
10499988		2310007A19Rik	0.0624105	0.0175347	-2.86685	down	-1.48953	down	-1.6786	down	-2.26406	down	-1.91336	down	-0.528168	0.41644	0.244042	-0.187613	0.0551896	0.991298	66353	BC107021	NM_025506 // GO:0007165 // signal transduction // inferred from electronic annotation /// NM_025506 // GO:0008150 // biological_process // no biological data available /// ENSMUST00000029785 // GO:0007165 // signal transduction // inferred from electronic annotation /// ENSMUST00000029785 // GO:0008150 // biological_process // no biological data available /// BC107021 // GO:0007165 // signal tran…	NM_025506 // GO:0005575 // cellular_component // no biological data available /// ENSMUST00000029785 // GO:0005575 // cellular_component // no biological data available /// BC107021 // GO:0005575 // cellular_component // no biological data available	NM_025506 // GO:0003674 // molecular_function // no biological data available /// NM_025506 // GO:0008603 // cAMP-dependent protein kinase regulator activity // inferred from electronic annotation /// ENSMUST00000029785 // GO:0003674 // molecular_function // no biological data available /// ENSMUST00000029785 // GO:0008603 // cAMP-dependent protein kinase regulator activity // inferred from elect…
10407145	mesoderm induction early response 1, family member 3	Mier3	0.025673	0.000544918	-2.79318	down	-1.90907	down	-1.58925	down	-2.12683	down	-1.8226	down	-0.560844	-0.0118043	0.252713	-0.167639	0.055062	0.921063	218613	BC103780|BC138127	NM_172593 // GO:0006350 // transcription // inferred from electronic annotation /// NM_172593 // GO:0008150 // biological_process // no biological data available /// NM_172593 // GO:0045449 // regulation of transcription // inferred from electronic annotation /// ENSMUST00000109272 // GO:0006350 // transcription // inferred from electronic annotation /// ENSMUST00000109272 // GO:0008150 // biolog…	NM_172593 // GO:0005575 // cellular_component // no biological data available /// NM_172593 // GO:0005634 // nucleus // inferred from electronic annotation /// ENSMUST00000109272 // GO:0005575 // cellular_component // no biological data available /// ENSMUST00000109272 // GO:0005634 // nucleus // inferred from electronic annotation /// BC103780 // GO:0005575 // cellular_component // no biological…	NM_172593 // GO:0003674 // molecular_function // no biological data available /// NM_172593 // GO:0003677 // DNA binding // inferred from electronic annotation /// ENSMUST00000109272 // GO:0003674 // molecular_function // no biological data available /// ENSMUST00000109272 // GO:0003677 // DNA binding // inferred from electronic annotation /// BC103780 // GO:0003674 // molecular_function // no bi…
10588132	alpha-1,4-N-acetylglucosaminyltransferase	A4gnt	0.0653589	0.0189396	-2.65943	down	-1.36595	down	-1.46964	down	-2.2766	down	-1.5559	down	-0.847487	0.11373	0.00816568	-0.623251	-0.0741188	0.56363	333424	BC115614	NM_001077424 // GO:0009101 // glycoprotein biosynthetic process // not recorded /// ENSMUST00000042553 // GO:0009101 // glycoprotein biosynthetic process // not recorded /// BC115614 // GO:0009101 // glycoprotein biosynthetic process // not recorded	NM_001077424 // GO:0005575 // cellular_component // no biological data available /// ENSMUST00000042553 // GO:0005575 // cellular_component // no biological data available /// BC115614 // GO:0005575 // cellular_component // no biological data available	NM_001077424 // GO:0008375 // acetylglucosaminyltransferase activity // not recorded /// NM_001077424 // GO:0016740 // transferase activity // inferred from electronic annotation /// NM_001077424 // GO:0016757 // transferase activity, transferring glycosyl groups // inferred from electronic annotation /// ENSMUST00000042553 // GO:0008375 // acetylglucosaminyltransferase activity // not recorded /…
10529034	cell growth regulator with EF hand domain 1	Cgref1	0.0854484	0.0303816	-2.57757	down	-1.15424	down	-1.35736	down	-3.48923	down	-1.68212	down	-0.843223	0.315842	0.0819836	-1.28012	-0.227495	0.522788	68567	BC023116	NM_026770 // GO:0007049 // cell cycle // inferred from electronic annotation /// NM_026770 // GO:0007050 // cell cycle arrest // inferred from electronic annotation /// NM_026770 // GO:0007155 // cell adhesion // inferred from electronic annotation /// NM_026770 // GO:0030308 // negative regulation of cell growth // not recorded /// NM_001160149 // GO:0007049 // cell cycle // inferred from electr…	NM_026770 // GO:0005575 // cellular_component // no biological data available /// NM_026770 // GO:0005576 // extracellular region // inferred from electronic annotation /// NM_001160149 // GO:0005575 // cellular_component // no biological data available /// NM_001160149 // GO:0005576 // extracellular region // inferred from electronic annotation /// ENSMUST00000031051 // GO:0005575 // cellular_co…	NM_026770 // GO:0003674 // molecular_function // no biological data available /// NM_026770 // GO:0005515 // protein binding // inferred from electronic annotation /// NM_001160149 // GO:0003674 // molecular_function // no biological data available /// NM_001160149 // GO:0005515 // protein binding // inferred from electronic annotation /// ENSMUST00000031051 // GO:0003674 // molecular_function //…
10537394	formation of mitochondrial complexes 1 homolog (S. cerevisiae)	Fmc1	0.0681912	0.020518	-2.53929	down	-1.37962	down	-1.53808	down	-2.37278	down	-1.9667	down	-0.755521	0.12464	-0.0322253	-0.657673	-0.386871	0.588906	66117	BC059710	NM_025363 // GO:0008150 // biological_process // no biological data available /// ENSMUST00000019833 // GO:0008150 // biological_process // no biological data available /// BC059710 // GO:0008150 // biological_process // no biological data available	NM_025363 // GO:0005739 // mitochondrion // inferred from direct assay /// ENSMUST00000019833 // GO:0005739 // mitochondrion // inferred from direct assay /// BC059710 // GO:0005739 // mitochondrion // inferred from direct assay	NM_025363 // GO:0003674 // molecular_function // no biological data available /// ENSMUST00000019833 // GO:0003674 // molecular_function // no biological data available /// BC059710 // GO:0003674 // molecular_function // no biological data available
10460746	N-acetylated alpha-linked acidic dipeptidase-like 1	Naaladl1	0.0452616	0.00822306	-2.50597	down	-1.25848	down	-1.94786	down	-2.32169	down	-1.99939	down	-0.50409	0.489598	-0.140607	-0.393891	-0.178277	0.821282	381204		NM_001009546 // GO:0006508 // proteolysis // inferred from electronic annotation /// NM_001009546 // GO:0008150 // biological_process // no biological data available /// ENSMUST00000044451 // GO:0006508 // proteolysis // inferred from electronic annotation /// ENSMUST00000044451 // GO:0008150 // biological_process // no biological data available	NM_001009546 // GO:0005575 // cellular_component // no biological data available /// NM_001009546 // GO:0005886 // plasma membrane // inferred from electronic annotation /// NM_001009546 // GO:0016020 // membrane // inferred from electronic annotation /// NM_001009546 // GO:0016021 // integral to membrane // inferred from electronic annotation /// ENSMUST00000044451 // GO:0005575 // cellular_comp…	NM_001009546 // GO:0003674 // molecular_function // no biological data available /// NM_001009546 // GO:0003824 // catalytic activity // inferred from electronic annotation /// NM_001009546 // GO:0004180 // carboxypeptidase activity // inferred from electronic annotation /// NM_001009546 // GO:0008233 // peptidase activity // inferred from electronic annotation /// NM_001009546 // GO:0008237 // m…
10449712	cystathionine beta-synthase	Cbs	0.0419475	0.00660639	-2.47593	down	-1.24602	down	-1.1791	down	-2.24079	down	-1.47875	down	-0.916983	0.0736597	0.153303	-0.773016	-0.173389	0.390989	12411	BC013480	NM_144855 // GO:0001958 // endochondral ossification // inferred from mutant phenotype /// NM_144855 // GO:0006535 // cysteine biosynthetic process from serine // inferred from electronic annotation /// NM_144855 // GO:0008152 // metabolic process // inferred from electronic annotation /// NM_144855 // GO:0008652 // cellular amino acid biosynthetic process // inferred from electronic annotation /…	NM_144855 // GO:0005625 // soluble fraction // not recorded /// NM_144855 // GO:0005634 // nucleus // inferred from electronic annotation /// NM_144855 // GO:0005737 // cytoplasm // inferred from electronic annotation /// NM_178224 // GO:0005625 // soluble fraction // not recorded /// NM_178224 // GO:0005634 // nucleus // inferred from electronic annotation /// NM_178224 // GO:0005737 // cytoplas…	NM_144855 // GO:0003824 // catalytic activity // inferred from electronic annotation /// NM_144855 // GO:0004122 // cystathionine beta-synthase activity // inferred from mutant phenotype /// NM_144855 // GO:0004122 // cystathionine beta-synthase activity // not recorded /// NM_144855 // GO:0016829 // lyase activity // inferred from electronic annotation /// NM_144855 // GO:0030170 // pyridoxal ph…
10576569		BC021891	0.0435534	0.00716781	-2.30159	down	-1.46836	down	-1.2322	down	-2.27343	down	-1.38682	down	-0.743684	-0.0952593	0.157704	-0.725924	-0.0128328	0.458945	234878	AK220424	NM_145608 // GO:0006468 // protein amino acid phosphorylation // inferred from electronic annotation /// NM_145608 // GO:0008150 // biological_process // no biological data available /// ENSMUST00000034316 // GO:0006468 // protein amino acid phosphorylation // inferred from electronic annotation /// ENSMUST00000034316 // GO:0008150 // biological_process // no biological data available /// AK22042…	NM_145608 // GO:0005575 // cellular_component // no biological data available /// ENSMUST00000034316 // GO:0005575 // cellular_component // no biological data available /// AK220424 // GO:0005575 // cellular_component // no biological data available	NM_145608 // GO:0000166 // nucleotide binding // inferred from electronic annotation /// NM_145608 // GO:0003674 // molecular_function // no biological data available /// NM_145608 // GO:0004672 // protein kinase activity // inferred from electronic annotation /// NM_145608 // GO:0004674 // protein serine/threonine kinase activity // inferred from electronic annotation /// NM_145608 // GO:0004709…
10426467	transmembrane protein 117	Tmem117	0.0946001	0.0372094	-2.30102	down	-1.03211	down	-1.38396	down	-1.96564	down	-1.45713	down	-0.948142	0.208531	-0.214666	-0.720867	-0.289	0.254132	320709	BC051178	NM_178789 // GO:0008150 // biological_process // no biological data available /// ENSMUST00000080141 // GO:0008150 // biological_process // no biological data available /// BC051178 // GO:0008150 // biological_process // no biological data available	NM_178789 // GO:0005575 // cellular_component // no biological data available /// NM_178789 // GO:0016020 // membrane // inferred from electronic annotation /// NM_178789 // GO:0016021 // integral to membrane // inferred from electronic annotation /// ENSMUST00000080141 // GO:0005575 // cellular_component // no biological data available /// ENSMUST00000080141 // GO:0016020 // membrane // inferred…	NM_178789 // GO:0003674 // molecular_function // no biological data available /// ENSMUST00000080141 // GO:0003674 // molecular_function // no biological data available /// BC051178 // GO:0003674 // molecular_function // no biological data available
10514347	cyclin-dependent kinase inhibitor 2B (p15, inhibits CDK4)	Cdkn2b	0.0725396	0.0227395	-2.2485	down	-1.02307	down	-1.25749	down	-1.78366	down	-1.31175	down	-0.846226	0.289831	-0.00781345	-0.512104	-0.068758	0.322735	12579	AF059567	NM_007670 // GO:0007049 // cell cycle // inferred from electronic annotation /// NM_007670 // GO:0008285 // negative regulation of cell proliferation // not recorded /// AF059567 // GO:0007049 // cell cycle // inferred from electronic annotation /// AF059567 // GO:0008285 // negative regulation of cell proliferation // not recorded		NM_007670 // GO:0016301 // kinase activity // inferred from electronic annotation /// AF059567 // GO:0016301 // kinase activity // inferred from electronic annotation
10496110	3'-phosphoadenosine 5'-phosphosulfate synthase 1	Papss1	0.0885426	0.0329274	-2.19153	down	-1.15113	down	-1.42562	down	-2.25575	down	-1.67059	down	-0.656688	0.272194	-0.0363363	-0.698358	-0.265107	0.475249	23971	BC066055	NM_011863 // GO:0000103 // sulfate assimilation // inferred from electronic annotation /// NM_011863 // GO:0050428 // 3'-phosphoadenosine 5'-phosphosulfate biosynthetic process // inferred from direct assay /// ENSMUST00000029666 // GO:0000103 // sulfate assimilation // inferred from electronic annotation /// ENSMUST00000029666 // GO:0050428 // 3'-phosphoadenosine 5'-phosphosulfate biosynthetic p…	NM_011863 // GO:0009336 // sulfate adenylyltransferase complex (ATP) // inferred by curator /// ENSMUST00000029666 // GO:0009336 // sulfate adenylyltransferase complex (ATP) // inferred by curator /// BC066055 // GO:0009336 // sulfate adenylyltransferase complex (ATP) // inferred by curator	NM_011863 // GO:0000166 // nucleotide binding // inferred from electronic annotation /// NM_011863 // GO:0003824 // catalytic activity // inferred from electronic annotation /// NM_011863 // GO:0004020 // adenylylsulfate kinase activity // inferred from direct assay /// NM_011863 // GO:0004781 // sulfate adenylyltransferase (ATP) activity // inferred from direct assay /// NM_011863 // GO:0005524 …
10420877	establishment of cohesion 1 homolog 2 (S. cerevisiae)	Esco2	0.030468	0.00246137	-2.18843	down	-2.38297	down	-1.28423	down	-1.95548	down	-2.21127	down	-0.12972	-0.252588	0.63927	0.0326527	-0.144697	1.00017	71988	BC033303	NM_028039 // GO:0006281 // DNA repair // inferred from electronic annotation /// NM_028039 // GO:0007049 // cell cycle // inferred from electronic annotation /// NM_028039 // GO:0008150 // biological_process // no biological data available /// ENSMUST00000022613 // GO:0006281 // DNA repair // inferred from electronic annotation /// ENSMUST00000022613 // GO:0007049 // cell cycle // inferred from e…	NM_028039 // GO:0005575 // cellular_component // no biological data available /// NM_028039 // GO:0005634 // nucleus // inferred from electronic annotation /// ENSMUST00000022613 // GO:0005575 // cellular_component // no biological data available /// ENSMUST00000022613 // GO:0005634 // nucleus // inferred from electronic annotation /// BC033303 // GO:0005575 // cellular_component // no biological…	NM_028039 // GO:0003674 // molecular_function // no biological data available /// NM_028039 // GO:0003684 // damaged DNA binding // inferred from electronic annotation /// NM_028039 // GO:0003887 // DNA-directed DNA polymerase activity // inferred from electronic annotation /// NM_028039 // GO:0008415 // acyltransferase activity // inferred from electronic annotation /// NM_028039 // GO:0016740 /…
10380620	microRNA 196a-1	Mir196a-1	0.030468	0.00247713	-2.18503	down	1.20426	up	1.07983	up	-1.73407	down	1.07168	up	-0.957668	0.438132	0.280785	-0.624178	0.269854	0.169987	387191
10524955	tescalcin	Tesc	0.0493065	0.00980188	-2.163	down	-1.09722	down	-1.36641	down	-1.90368	down	-1.39179	down	-0.665648	0.313536	-0.00300646	-0.481405	-0.029559	0.447384	57816	GQ856259	NM_021344 // GO:0006883 // cellular sodium ion homeostasis // not recorded /// NM_021344 // GO:0008584 // male gonad development // inferred from expression pattern /// NM_021344 // GO:0030219 // megakaryocyte differentiation // inferred from expression pattern /// ENSMUST00000031304 // GO:0006883 // cellular sodium ion homeostasis // not recorded /// ENSMUST00000031304 // GO:0008584 // male gona…	NM_021344 // GO:0001726 // ruffle // inferred from direct assay /// NM_021344 // GO:0005634 // nucleus // inferred from direct assay /// NM_021344 // GO:0005737 // cytoplasm // inferred from direct assay /// NM_021344 // GO:0030027 // lamellipodium // inferred from direct assay /// ENSMUST00000031304 // GO:0001726 // ruffle // inferred from direct assay /// ENSMUST00000031304 // GO:0005634 // nuc…	NM_021344 // GO:0000287 // magnesium ion binding // inferred from direct assay /// NM_021344 // GO:0005509 // calcium ion binding // inferred from direct assay /// NM_021344 // GO:0005515 // protein binding // not recorded /// NM_021344 // GO:0019212 // phosphatase inhibitor activity // inferred from direct assay /// ENSMUST00000031304 // GO:0000287 // magnesium ion binding // inferred from direc…
10509163	inhibitor of DNA binding 3	Id3	0.0765537	0.025034	-2.13401	down	-2.11373	down	-1.75232	down	-1.8964	down	-1.57781	down	-0.343118	-0.329343	-0.0588169	-0.172813	0.0925287	0.750449	15903	M60523	NM_008321 // GO:0000122 // negative regulation of transcription from RNA polymerase II promoter // inferred from direct assay /// NM_008321 // GO:0001656 // metanephros development // inferred from expression pattern /// NM_008321 // GO:0006275 // regulation of DNA replication // not recorded /// NM_008321 // GO:0007275 // multicellular organismal development // inferred from electronic annotatio…	NM_008321 // GO:0005634 // nucleus // inferred from electronic annotation /// NM_008321 // GO:0005737 // cytoplasm // inferred from electronic annotation /// ENSMUST00000008016 // GO:0005634 // nucleus // inferred from electronic annotation /// ENSMUST00000008016 // GO:0005737 // cytoplasm // inferred from electronic annotation /// M60523 // GO:0005634 // nucleus // inferred from electronic annot…	NM_008321 // GO:0005515 // protein binding // inferred from physical interaction /// NM_008321 // GO:0008134 // transcription factor binding // inferred from physical interaction /// NM_008321 // GO:0019904 // protein domain specific binding // inferred from direct assay /// NM_008321 // GO:0030528 // transcription regulator activity // inferred from electronic annotation /// ENSMUST00000008016 /…
10564857	isocitrate dehydrogenase 2 (NADP+), mitochondrial	Idh2	0.0765537	0.0250416	-2.1124	down	-1.21104	down	-1.44495	down	-2.06117	down	-1.50753	down	-0.60249	0.200148	-0.0546312	-0.567072	-0.115796	0.476393	269951	AF212319	NM_173011 // GO:0006097 // glyoxylate cycle // inferred from electronic annotation /// NM_173011 // GO:0006099 // tricarboxylic acid cycle // inferred from electronic annotation /// NM_173011 // GO:0006102 // isocitrate metabolic process // inferred from electronic annotation /// NM_173011 // GO:0006950 // response to stress // inferred from electronic annotation /// NM_173011 // GO:0055114 // ox…	NM_173011 // GO:0005739 // mitochondrion // inferred from direct assay /// NM_173011 // GO:0005743 // mitochondrial inner membrane // inferred from direct assay /// ENSMUST00000107384 // GO:0005739 // mitochondrion // inferred from direct assay /// ENSMUST00000107384 // GO:0005743 // mitochondrial inner membrane // inferred from direct assay /// AF212319 // GO:0005739 // mitochondrion // inferred…	NM_173011 // GO:0000287 // magnesium ion binding // inferred from electronic annotation /// NM_173011 // GO:0004450 // isocitrate dehydrogenase (NADP+) activity // inferred from direct assay /// NM_173011 // GO:0016491 // oxidoreductase activity // inferred from electronic annotation /// NM_173011 // GO:0016616 // oxidoreductase activity, acting on the CH-OH group of donors, NAD or NADP as accept…
10521731	non-SMC condensin I complex, subunit G	Ncapg	0.0450092	0.00799885	-2.08349	down	-3.21295	down	-1.25346	down	-1.83516	down	-2.30059	down	-0.248058	-0.872956	0.485028	-0.0649622	-0.391059	0.810943	54392	BC137834	NM_019438 // GO:0008150 // biological_process // no biological data available /// ENSMUST00000117396 // GO:0008150 // biological_process // no biological data available /// ENSMUST00000016024 // GO:0008150 // biological_process // no biological data available /// BC137834 // GO:0008150 // biological_process // no biological data available	NM_019438 // GO:0005575 // cellular_component // no biological data available /// ENSMUST00000117396 // GO:0005575 // cellular_component // no biological data available /// ENSMUST00000016024 // GO:0005575 // cellular_component // no biological data available /// BC137834 // GO:0005575 // cellular_component // no biological data available	NM_019438 // GO:0003674 // molecular_function // no biological data available /// ENSMUST00000117396 // GO:0003674 // molecular_function // no biological data available /// ENSMUST00000016024 // GO:0003674 // molecular_function // no biological data available /// BC137834 // GO:0003674 // molecular_function // no biological data available
10439287			0.062878	0.0179691	-2.07826	down	-1.2915	down	-1.2948	down	-1.45457	down	1.02741	up	-0.892078	-0.205749	-0.209434	-0.377297	0.202306	0.163299
10582973	kelch repeat and BTB (POZ) domain containing 3	Kbtbd3	0.0360233	0.00440278	-1.98131	down	-1.29303	down	-1.31597	down	-1.83058	down	-1.48681	down	-0.528695	0.0869975	0.0616299	-0.414546	-0.114458	0.457758	69149	BC027392	NM_001164574 // GO:0008150 // biological_process // no biological data available /// BC027392 // GO:0008150 // biological_process // no biological data available	NM_001164574 // GO:0005575 // cellular_component // no biological data available /// BC027392 // GO:0005575 // cellular_component // no biological data available	NM_001164574 // GO:0003674 // molecular_function // no biological data available /// NM_001164574 // GO:0005515 // protein binding // inferred from electronic annotation /// BC027392 // GO:0003674 // molecular_function // no biological data available /// BC027392 // GO:0005515 // protein binding // inferred from electronic annotation
10483046	dipeptidylpeptidase 4	Dpp4	0.0967363	0.0391675	-1.95714	down	-1.14618	down	-1.33927	down	-1.47165	down	-1.41958	down	-0.576588	0.195332	-0.0292854	-0.16528	-0.113307	0.392159	13482	BC022183	NM_010074 // GO:0002709 // regulation of T cell mediated immunity // not recorded /// NM_010074 // GO:0006508 // proteolysis // not recorded /// NM_010074 // GO:0007155 // cell adhesion // inferred from electronic annotation /// NM_010074 // GO:0051234 // establishment of localization // not recorded /// NM_001159543 // GO:0002709 // regulation of T cell mediated immunity // not recorded /// NM_0…	NM_010074 // GO:0005576 // extracellular region // inferred from electronic annotation /// NM_010074 // GO:0005624 // membrane fraction // not recorded /// NM_010074 // GO:0005625 // soluble fraction // not recorded /// NM_010074 // GO:0005783 // endoplasmic reticulum // not recorded /// NM_010074 // GO:0005794 // Golgi apparatus // not recorded /// NM_010074 // GO:0005886 // plasma membrane // n…	NM_010074 // GO:0004177 // aminopeptidase activity // inferred from electronic annotation /// NM_010074 // GO:0004252 // serine-type endopeptidase activity // inferred from electronic annotation /// NM_010074 // GO:0004872 // receptor activity // inferred from electronic annotation /// NM_010074 // GO:0005515 // protein binding // inferred from electronic annotation /// NM_010074 // GO:0005518 //…
10372503	leucine rich repeat containing G protein coupled receptor 5	Lgr5	0.0191965	0.000157036	-1.95488	down	-1.48804	down	-1.2202	down	-1.7491	down	-1.47992	down	-0.444901	-0.051232	0.235059	-0.284435	-0.0433437	0.522177	14160	AF110818	NM_010195 // GO:0007165 // signal transduction // inferred from electronic annotation /// NM_010195 // GO:0007186 // G-protein coupled receptor protein signaling pathway // inferred from electronic annotation /// ENSMUST00000020350 // GO:0007165 // signal transduction // inferred from electronic annotation /// ENSMUST00000020350 // GO:0007186 // G-protein coupled receptor protein signaling pathwa…	NM_010195 // GO:0005886 // plasma membrane // inferred from electronic annotation /// NM_010195 // GO:0016020 // membrane // inferred from electronic annotation /// NM_010195 // GO:0016021 // integral to membrane // inferred from electronic annotation /// ENSMUST00000020350 // GO:0005886 // plasma membrane // inferred from electronic annotation /// ENSMUST00000020350 // GO:0016020 // membrane // …	NM_010195 // GO:0004871 // signal transducer activity // inferred from electronic annotation /// NM_010195 // GO:0004872 // receptor activity // inferred from electronic annotation /// NM_010195 // GO:0004930 // G-protein coupled receptor activity // inferred from electronic annotation /// NM_010195 // GO:0005515 // protein binding // inferred from electronic annotation /// NM_010195 // GO:001650…
10509635	aldo-keto reductase family 7, member A5 (aflatoxin aldehyde reductase)	Akr7a5	0.0371007	0.0047324	-1.95041	down	-1.18464	down	-1.27177	down	-1.67574	down	-1.29698	down	-0.655877	0.0634534	-0.0389307	-0.436896	-0.0672539	0.307902	110198	BC031857	NM_025337 // GO:0055114 // oxidation reduction // inferred from electronic annotation /// ENSMUST00000073787 // GO:0055114 // oxidation reduction // inferred from electronic annotation /// BC031857 // GO:0055114 // oxidation reduction // inferred from electronic annotation	NM_025337 // GO:0005737 // cytoplasm // inferred from electronic annotation /// NM_025337 // GO:0005739 // mitochondrion // inferred from direct assay /// NM_025337 // GO:0005794 // Golgi apparatus // not recorded /// ENSMUST00000073787 // GO:0005737 // cytoplasm // inferred from electronic annotation /// ENSMUST00000073787 // GO:0005739 // mitochondrion // inferred from direct assay /// ENSMUST0…	NM_025337 // GO:0004032 // aldehyde reductase activity // not recorded /// NM_025337 // GO:0016491 // oxidoreductase activity // inferred from electronic annotation /// ENSMUST00000073787 // GO:0004032 // aldehyde reductase activity // not recorded /// ENSMUST00000073787 // GO:0016491 // oxidoreductase activity // inferred from electronic annotation /// BC031857 // GO:0004032 // aldehyde reductas…
10442616	hydroxyacyl glutathione hydrolase	Hagh	0.0302573	0.00212474	-1.94789	down	-1.20745	down	-1.4243	down	-2.02958	down	-1.3916	down	-0.52874	0.161207	-0.0770794	-0.588014	-0.0435785	0.433168	14651	BC019817	NM_024284 // GO:0005975 // carbohydrate metabolic process // not recorded /// NM_024284 // GO:0006749 // glutathione metabolic process // not recorded /// NM_024284 // GO:0006750 // glutathione biosynthetic process // inferred by curator /// NM_001159626 // GO:0005975 // carbohydrate metabolic process // not recorded /// NM_001159626 // GO:0006749 // glutathione metabolic process // not recorded …	NM_024284 // GO:0005737 // cytoplasm // inferred from electronic annotation /// NM_024284 // GO:0005739 // mitochondrion // inferred from direct assay /// NM_001159626 // GO:0005737 // cytoplasm // inferred from electronic annotation /// NM_001159626 // GO:0005739 // mitochondrion // inferred from direct assay /// ENSMUST00000118788 // GO:0005737 // cytoplasm // inferred from electronic annotatio…	NM_024284 // GO:0004416 // hydroxyacylglutathione hydrolase activity // inferred from direct assay /// NM_024284 // GO:0004416 // hydroxyacylglutathione hydrolase activity // not recorded /// NM_024284 // GO:0008270 // zinc ion binding // inferred from electronic annotation /// NM_024284 // GO:0016787 // hydrolase activity // inferred from electronic annotation /// NM_024284 // GO:0046872 // meta…
10505102	predicted gene 12511	Gm12511	0.0970258	0.0393278	-1.94545	down	-1.45382	down	-1.36986	down	-2.01801	down	-1.72257	down	-0.437859	-0.0176012	0.0682181	-0.490693	-0.262319	0.522243	791419		ENSMUST00000084590 // GO:0008150 // biological_process // no biological data available	ENSMUST00000084590 // GO:0005575 // cellular_component // no biological data available	ENSMUST00000084590 // GO:0003674 // molecular_function // no biological data available
10554814	protease, serine, 23	Prss23	0.0818179	0.0283711	-1.93468	down	-1.10654	down	-2.14292	down	-1.9651	down	-1.60782	down	-0.277905	0.52813	-0.42539	-0.300413	-0.0109218	0.674187	76453	BC018517	NM_029614 // GO:0006508 // proteolysis // inferred from electronic annotation /// NM_029614 // GO:0008150 // biological_process // no biological data available /// ENSMUST00000041761 // GO:0006508 // proteolysis // inferred from electronic annotation /// ENSMUST00000041761 // GO:0008150 // biological_process // no biological data available /// BC018517 // GO:0006508 // proteolysis // inferred fro…	NM_029614 // GO:0005575 // cellular_component // no biological data available /// NM_029614 // GO:0005576 // extracellular region // inferred from electronic annotation /// ENSMUST00000041761 // GO:0005575 // cellular_component // no biological data available /// ENSMUST00000041761 // GO:0005576 // extracellular region // inferred from electronic annotation /// BC018517 // GO:0005575 // cellular_…	NM_029614 // GO:0003674 // molecular_function // no biological data available /// NM_029614 // GO:0003824 // catalytic activity // inferred from electronic annotation /// NM_029614 // GO:0004252 // serine-type endopeptidase activity // inferred from electronic annotation /// NM_029614 // GO:0008233 // peptidase activity // inferred from electronic annotation /// NM_029614 // GO:0008236 // serine-…
10436788	hormonally upregulated Neu-associated kinase	Hunk	0.0964606	0.0387129	-1.93312	down	-1.05213	down	-1.03997	down	-1.61888	down	-1.36554	down	-0.773422	0.104195	0.120977	-0.517481	-0.271958	0.177513	26559	AF167987	NM_015755 // GO:0006468 // protein amino acid phosphorylation // inferred from direct assay /// ENSMUST00000065856 // GO:0006468 // protein amino acid phosphorylation // inferred from direct assay /// AF167987 // GO:0006468 // protein amino acid phosphorylation // inferred from direct assay		NM_015755 // GO:0000166 // nucleotide binding // inferred from electronic annotation /// NM_015755 // GO:0004672 // protein kinase activity // inferred from direct assay /// NM_015755 // GO:0004674 // protein serine/threonine kinase activity // inferred from electronic annotation /// NM_015755 // GO:0005524 // ATP binding // inferred from electronic annotation /// NM_015755 // GO:0016301 // kinas…
10477169	inhibitor of DNA binding 1	Id1	0.072012	0.0223077	-1.9219	down	-2.77767	down	-1.86337	down	-2.20214	down	-2.02901	down	0.214592	-0.316754	0.259211	0.0182158	0.136343	1.15712	15901	M31885	NM_010495 // GO:0000122 // negative regulation of transcription from RNA polymerase II promoter // inferred from direct assay /// NM_010495 // GO:0001886 // endothelial cell morphogenesis // inferred from mutant phenotype /// NM_010495 // GO:0006915 // apoptosis // inferred from mutant phenotype /// NM_010495 // GO:0007275 // multicellular organismal development // inferred from electronic annota…	NM_010495 // GO:0005625 // soluble fraction // inferred from direct assay /// NM_010495 // GO:0005634 // nucleus // inferred from direct assay /// ENSMUST00000038368 // GO:0005625 // soluble fraction // inferred from direct assay /// ENSMUST00000038368 // GO:0005634 // nucleus // inferred from direct assay /// ENSMUST00000109824 // GO:0005625 // soluble fraction // inferred from direct assay /// …	NM_010495 // GO:0005515 // protein binding // inferred from physical interaction /// NM_010495 // GO:0030528 // transcription regulator activity // inferred from electronic annotation /// ENSMUST00000038368 // GO:0005515 // protein binding // inferred from physical interaction /// ENSMUST00000038368 // GO:0030528 // transcription regulator activity // inferred from electronic annotation /// ENSMU…
10502951	acyl-Coenzyme A dehydrogenase, medium chain	Acadm	0.0888941	0.0332266	-1.89762	down	1.02379	up	-1.10407	down	-1.80396	down	-1.28637	down	-0.692988	0.26513	0.0883776	-0.619961	-0.132104	0.231205	11364	BC013498	NM_007382 // GO:0001889 // liver development // inferred from mutant phenotype /// NM_007382 // GO:0005978 // glycogen biosynthetic process // inferred from mutant phenotype /// NM_007382 // GO:0006082 // organic acid metabolic process // inferred from mutant phenotype /// NM_007382 // GO:0006111 // regulation of gluconeogenesis // inferred from mutant phenotype /// NM_007382 // GO:0006629 // lip…	NM_007382 // GO:0005739 // mitochondrion // inferred from direct assay /// ENSMUST00000072697 // GO:0005739 // mitochondrion // inferred from direct assay /// BC013498 // GO:0005739 // mitochondrion // inferred from direct assay	NM_007382 // GO:0003995 // acyl-CoA dehydrogenase activity // not recorded /// NM_007382 // GO:0016491 // oxidoreductase activity // inferred from electronic annotation /// NM_007382 // GO:0016627 // oxidoreductase activity, acting on the CH-CH group of donors // inferred from electronic annotation /// NM_007382 // GO:0016853 // isomerase activity // not recorded /// NM_007382 // GO:0050660 // FA…
10591643	RAB3D, member RAS oncogene family	Rab3d	0.0561428	0.0134493	-1.87468	down	-1.17711	down	-1.2548	down	-2.01633	down	-1.42141	down	-0.515921	0.155477	0.0632674	-0.621006	-0.116602	0.390723	19340	AF263365	NM_031874 // GO:0006810 // transport // inferred from electronic annotation /// NM_031874 // GO:0006887 // exocytosis // inferred from electronic annotation /// NM_031874 // GO:0007264 // small GTPase mediated signal transduction // inferred from electronic annotation /// NM_031874 // GO:0015031 // protein transport // inferred from electronic annotation /// NM_031874 // GO:0017157 // regulation …	NM_031874 // GO:0005739 // mitochondrion // inferred from direct assay /// NM_031874 // GO:0005886 // plasma membrane // inferred from electronic annotation /// NM_031874 // GO:0016020 // membrane // inferred from electronic annotation /// NM_031874 // GO:0030133 // transport vesicle // not recorded /// NM_031874 // GO:0042588 // zymogen granule // inferred from direct assay /// ENSMUST0000012221…	NM_031874 // GO:0000166 // nucleotide binding // inferred from electronic annotation /// NM_031874 // GO:0005515 // protein binding // inferred from physical interaction /// NM_031874 // GO:0005525 // GTP binding // inferred from electronic annotation /// ENSMUST00000122211 // GO:0000166 // nucleotide binding // inferred from electronic annotation /// ENSMUST00000122211 // GO:0005515 // protein b…
10453692	vacuolar protein sorting 24 (yeast)	Vps24	0.0376432	0.00505256	-1.86137	down	-1.01457	down	1.22278	up	1.08342	up	1.0527	up	-0.980398	-0.104907	0.206134	0.0315584	-0.00993792	-0.084033	66700	BC049964	NM_025783 // GO:0006810 // transport // inferred from electronic annotation /// NM_025783 // GO:0007049 // cell cycle // inferred from electronic annotation /// NM_025783 // GO:0015031 // protein transport // inferred from electronic annotation /// NM_025783 // GO:0051036 // regulation of endosome size // not recorded /// NM_025783 // GO:0051301 // cell division // inferred from electronic annota…	NM_025783 // GO:0005575 // cellular_component // no biological data available /// NM_025783 // GO:0005737 // cytoplasm // inferred from electronic annotation /// NM_025783 // GO:0005768 // endosome // inferred from electronic annotation /// NM_025783 // GO:0016020 // membrane // inferred from electronic annotation /// ENSMUST00000059462 // GO:0005575 // cellular_component // no biological data av…	NM_025783 // GO:0005546 // phosphatidylinositol-4,5-bisphosphate binding // not recorded /// ENSMUST00000059462 // GO:0005546 // phosphatidylinositol-4,5-bisphosphate binding // not recorded /// ENSMUST00000065364 // GO:0005546 // phosphatidylinositol-4,5-bisphosphate binding // not recorded /// BC049964 // GO:0005546 // phosphatidylinositol-4,5-bisphosphate binding // not recorded
10423080	C1q and tumor necrosis factor related protein 3	C1qtnf3	0.0475855	0.0092823	-1.85589	down	-1.27073	down	-1.43843	down	-1.80094	down	-1.43702	down	-0.33575	0.210705	0.0318611	-0.292388	0.0332759	0.55636	81799	BC019636	NM_030888 // GO:0008150 // biological_process // no biological data available /// ENSMUST00000022853 // GO:0008150 // biological_process // no biological data available /// BC019636 // GO:0008150 // biological_process // no biological data available /// ENSMUST00000110523 // GO:0008150 // biological_process // no biological data available	NM_030888 // GO:0005576 // extracellular region // inferred from direct assay /// ENSMUST00000022853 // GO:0005576 // extracellular region // inferred from direct assay /// BC019636 // GO:0005576 // extracellular region // inferred from direct assay /// ENSMUST00000110523 // GO:0005576 // extracellular region // inferred from direct assay	NM_030888 // GO:0003674 // molecular_function // no biological data available /// ENSMUST00000022853 // GO:0003674 // molecular_function // no biological data available /// BC019636 // GO:0003674 // molecular_function // no biological data available /// ENSMUST00000110523 // GO:0003674 // molecular_function // no biological data available
10568930	RIKEN cDNA 1810014F10 gene	1810014F10Rik	0.0814856	0.0279814	-1.85569	down	-1.09225	down	-1.31277	down	-2.23945	down	-1.49739	down	-0.488424	0.276237	0.0109266	-0.75961	-0.178915	0.403536	69064	BC028662|AK079410|AK163708	NM_026928 // GO:0008150 // biological_process // no biological data available /// NM_026928 // GO:0008643 // carbohydrate transport // inferred from electronic annotation /// ENSMUST00000026539 // GO:0008150 // biological_process // no biological data available /// ENSMUST00000026539 // GO:0008643 // carbohydrate transport // inferred from electronic annotation /// BC028662 // GO:0008150 // biolo…	NM_026928 // GO:0005575 // cellular_component // no biological data available /// ENSMUST00000026539 // GO:0005575 // cellular_component // no biological data available /// BC028662 // GO:0005575 // cellular_component // no biological data available /// ENSMUST00000120034 // GO:0005575 // cellular_component // no biological data available /// ENSMUST00000121115 // GO:0005575 // cellular_component…	NM_026928 // GO:0042806 // fucose binding // not recorded /// ENSMUST00000026539 // GO:0042806 // fucose binding // not recorded /// BC028662 // GO:0042806 // fucose binding // not recorded /// ENSMUST00000120034 // GO:0042806 // fucose binding // not recorded /// ENSMUST00000121115 // GO:0042806 // fucose binding // not recorded /// ENSMUST00000097968 // GO:0042806 // fucose binding // not recor…
10363786	ankyrin 3, epithelial	Ank3	0.0675787	0.0201835	-1.83601	down	-1.04679	down	-1.29203	down	-2.06317	down	-1.3031	down	-0.53761	0.272991	-0.030674	-0.705894	-0.0429866	0.338966	11735	L40632	NM_146005 // GO:0007411 // axon guidance // inferred from mutant phenotype /// NM_146005 // GO:0050808 // synapse organization // inferred from mutant phenotype /// NM_170688 // GO:0007411 // axon guidance // inferred from mutant phenotype /// NM_170688 // GO:0050808 // synapse organization // inferred from mutant phenotype /// NM_170689 // GO:0007411 // axon guidance // inferred from mutant phen…	NM_146005 // GO:0005624 // membrane fraction // inferred from direct assay /// NM_146005 // GO:0030424 // axon // inferred from direct assay /// NM_146005 // GO:0045202 // synapse // inferred from direct assay /// NM_170688 // GO:0005624 // membrane fraction // inferred from direct assay /// NM_170688 // GO:0030424 // axon // inferred from direct assay /// NM_170688 // GO:0045202 // synapse // in…	NM_146005 // GO:0005200 // structural constituent of cytoskeleton // not recorded /// NM_146005 // GO:0005515 // protein binding // inferred from physical interaction /// NM_146005 // GO:0005515 // protein binding // not recorded /// NM_170688 // GO:0005200 // structural constituent of cytoskeleton // not recorded /// NM_170688 // GO:0005515 // protein binding // inferred from physical interactio…
10408220	histone cluster 1, H2ac	Hist1h2ac	0.0513585	0.0105	-1.82399	down	-1.89537	down	-1.85307	down	-1.3996	down	-1.62374	down	-0.0858151	-0.141197	-0.10863	0.296267	0.0819637	0.781285	319164		NM_178189 // GO:0006334 // nucleosome assembly // inferred from electronic annotation /// NM_178189 // GO:0008150 // biological_process // no biological data available	NM_178189 // GO:0000786 // nucleosome // inferred from electronic annotation /// NM_178189 // GO:0005575 // cellular_component // no biological data available /// NM_178189 // GO:0005634 // nucleus // inferred from electronic annotation /// NM_178189 // GO:0005694 // chromosome // inferred from electronic annotation	NM_178189 // GO:0003674 // molecular_function // no biological data available /// NM_178189 // GO:0003677 // DNA binding // inferred from electronic annotation
10507203	ATP synthase mitochondrial F1 complex assembly factor 1	Atpaf1	0.0798942	0.0271528	-1.79603	down	-1.10096	down	-1.11876	down	-1.4122	down	-1.37331	down	-0.644577	0.0614726	0.0383358	-0.297718	-0.25743	0.200231	230649	BC044874	NM_181040 // GO:0006461 // protein complex assembly // inferred from electronic annotation /// NM_181040 // GO:0008150 // biological_process // no biological data available /// ENSMUST00000030478 // GO:0006461 // protein complex assembly // inferred from electronic annotation /// ENSMUST00000030478 // GO:0008150 // biological_process // no biological data available /// BC044874 // GO:0006461 // p…	NM_181040 // GO:0005575 // cellular_component // no biological data available /// NM_181040 // GO:0005739 // mitochondrion // inferred from direct assay /// ENSMUST00000030478 // GO:0005575 // cellular_component // no biological data available /// ENSMUST00000030478 // GO:0005739 // mitochondrion // inferred from direct assay /// BC044874 // GO:0005575 // cellular_component // no biological data …	NM_181040 // GO:0003674 // molecular_function // no biological data available /// ENSMUST00000030478 // GO:0003674 // molecular_function // no biological data available /// BC044874 // GO:0003674 // molecular_function // no biological data available
10560532	leucine rich repeat containing 68	Lrrc68	0.0250318	0.000333757	-1.7952	down	-1.07687	down	-1.03657	down	-1.26246	down	-1.20633	down	-0.682719	0.0545762	0.109603	-0.174818	-0.109205	0.161424	232947	BC070402	NM_199149 // GO:0008150 // biological_process // no biological data available /// ENSMUST00000058444 // GO:0008150 // biological_process // no biological data available /// BC070402 // GO:0008150 // biological_process // no biological data available	NM_199149 // GO:0005575 // cellular_component // no biological data available /// ENSMUST00000058444 // GO:0005575 // cellular_component // no biological data available /// BC070402 // GO:0005575 // cellular_component // no biological data available	NM_199149 // GO:0003674 // molecular_function // no biological data available /// ENSMUST00000058444 // GO:0003674 // molecular_function // no biological data available /// BC070402 // GO:0003674 // molecular_function // no biological data available
10496605	cysteine conjugate-beta lyase 2	Ccbl2	0.0794685	0.0267721	-1.77421	down	-1.50754	down	-1.53322	down	-1.90447	down	-1.40452	down	-0.259109	-0.0241262	-0.0484916	-0.361315	0.0779948	0.568072	229905	AF363737	NM_173763 // GO:0006103 // 2-oxoglutarate metabolic process // inferred from direct assay /// NM_173763 // GO:0006520 // cellular amino acid metabolic process // inferred from direct assay /// NM_173763 // GO:0009058 // biosynthetic process // inferred from electronic annotation /// NM_173763 // GO:0070189 // kynurenine metabolic process // inferred from direct assay /// ENSMUST00000044392 // GO:…	NM_173763 // GO:0005739 // mitochondrion // inferred from direct assay /// ENSMUST00000044392 // GO:0005739 // mitochondrion // inferred from direct assay /// ENSMUST00000106217 // GO:0005739 // mitochondrion // inferred from direct assay /// AF363737 // GO:0005739 // mitochondrion // inferred from direct assay /// ENSMUST00000106218 // GO:0005739 // mitochondrion // inferred from direct assay	NM_173763 // GO:0003824 // catalytic activity // inferred from electronic annotation /// NM_173763 // GO:0008483 // transaminase activity // inferred from electronic annotation /// NM_173763 // GO:0016212 // kynurenine-oxoglutarate transaminase activity // inferred from direct assay /// NM_173763 // GO:0016740 // transferase activity // inferred from electronic annotation /// NM_173763 // GO:0016…
10529313	leucine zipper-EF-hand containing transmembrane protein 1	Letm1	0.0280838	0.00147465	-1.74027	down	-1.16394	down	-1.08477	down	-1.46252	down	-1.26475	down	-0.586513	-0.0062259	0.0954008	-0.335663	-0.126062	0.212794	56384	AF061026		NM_019694 // GO:0005739 // mitochondrion // inferred from direct assay /// NM_019694 // GO:0005743 // mitochondrial inner membrane // inferred from direct assay /// NM_019694 // GO:0016020 // membrane // inferred from electronic annotation /// NM_019694 // GO:0016021 // integral to membrane // inferred from electronic annotation /// ENSMUST00000005431 // GO:0005739 // mitochondrion // inferred fr…
10446214	alkB, alkylation repair homolog 7 (E. coli)	Alkbh7	0.032554	0.00321525	-1.73788	down	-1.1735	down	-1.29038	down	-1.68932	down	-1.43606	down	-0.410786	0.155725	0.0187492	-0.369905	-0.135578	0.386541	66400	BC029677	NM_025538 // GO:0008150 // biological_process // no biological data available /// ENSMUST00000002737 // GO:0008150 // biological_process // no biological data available /// BC029677 // GO:0008150 // biological_process // no biological data available /// ENSMUST00000074141 // GO:0008150 // biological_process // no biological data available	NM_025538 // GO:0005739 // mitochondrion // inferred from direct assay /// ENSMUST00000002737 // GO:0005739 // mitochondrion // inferred from direct assay /// BC029677 // GO:0005739 // mitochondrion // inferred from direct assay /// ENSMUST00000074141 // GO:0005739 // mitochondrion // inferred from direct assay	NM_025538 // GO:0010302 // 2-oxoglutarate-dependent dioxygenase activity // inferred from direct assay /// ENSMUST00000002737 // GO:0010302 // 2-oxoglutarate-dependent dioxygenase activity // inferred from direct assay /// BC029677 // GO:0010302 // 2-oxoglutarate-dependent dioxygenase activity // inferred from direct assay /// ENSMUST00000074141 // GO:0010302 // 2-oxoglutarate-dependent dioxygena…
10464572	NADH dehydrogenase (ubiquinone) flavoprotein 1	Ndufv1	0.0455054	0.00842161	-1.73136	down	-1.16749	down	-1.29785	down	-1.92347	down	-1.39283	down	-0.439319	0.129178	-0.0235386	-0.591123	-0.125428	0.352589	17995	BC014818	NM_133666 // GO:0006810 // transport // inferred from electronic annotation /// NM_133666 // GO:0022900 // electron transport chain // inferred from electronic annotation /// NM_133666 // GO:0055114 // oxidation reduction // inferred from electronic annotation /// ENSMUST00000042497 // GO:0006810 // transport // inferred from electronic annotation /// ENSMUST00000042497 // GO:0022900 // electron …	NM_133666 // GO:0005739 // mitochondrion // inferred from direct assay /// NM_133666 // GO:0005743 // mitochondrial inner membrane // inferred from direct assay /// NM_133666 // GO:0016020 // membrane // inferred from electronic annotation /// NM_133666 // GO:0070469 // respiratory chain // inferred from electronic annotation /// ENSMUST00000042497 // GO:0005739 // mitochondrion // inferred from …	NM_133666 // GO:0003954 // NADH dehydrogenase activity // inferred from electronic annotation /// NM_133666 // GO:0008137 // NADH dehydrogenase (ubiquinone) activity // inferred from electronic annotation /// NM_133666 // GO:0010181 // FMN binding // inferred from electronic annotation /// NM_133666 // GO:0016491 // oxidoreductase activity // inferred from electronic annotation /// NM_133666 // G…
10531051	UDP glucuronosyltransferase 2 family, polypeptide B36	Ugt2b36	0.0531616	0.0116864	-1.72366	down	-1.12636	down	-1.3717	down	-1.76899	down	-1.28082	down	-0.380508	0.233301	-0.0509958	-0.417957	0.0479066	0.404969	231396	BC141232	NM_001029867 // GO:0008150 // biological_process // no biological data available /// ENSMUST00000094649 // GO:0008150 // biological_process // no biological data available /// BC141232 // GO:0008150 // biological_process // no biological data available	NM_001029867 // GO:0005575 // cellular_component // no biological data available /// ENSMUST00000094649 // GO:0005575 // cellular_component // no biological data available /// BC141232 // GO:0005575 // cellular_component // no biological data available	NM_001029867 // GO:0003674 // molecular_function // no biological data available /// NM_001029867 // GO:0016740 // transferase activity // inferred from electronic annotation /// NM_001029867 // GO:0016757 // transferase activity, transferring glycosyl groups // inferred from electronic annotation /// ENSMUST00000094649 // GO:0003674 // molecular_function // no biological data available /// ENSMU…
10507286	IAP promoted placental gene | transmembrane protein 69	Ipp|Tmem69	0.0283141	0.00167368	-1.7172	down	-1.1576	down	-1.21838	down	-1.64993	down	-1.31093	down	-0.467226	0.101703	0.0278724	-0.409568	-0.0777505	0.312835	16351 | 230657	AF285178	NM_177670 // GO:0008150 // biological_process // no biological data available	NM_008389 // GO:0005737 // cytoplasm // inferred from electronic annotation /// NM_008389 // GO:0005856 // cytoskeleton // inferred from electronic annotation /// NM_177670 // GO:0005575 // cellular_component // no biological data available /// NM_177670 // GO:0016020 // membrane // inferred from electronic annotation /// NM_177670 // GO:0016021 // integral to membrane // inferred from electronic…	NM_008389 // GO:0003779 // actin binding // inferred from electronic annotation /// NM_008389 // GO:0005515 // protein binding // inferred from electronic annotation /// NM_177670 // GO:0003674 // molecular_function // no biological data available /// ENSMUST00000030461 // GO:0003779 // actin binding // inferred from electronic annotation /// ENSMUST00000030461 // GO:0005515 // protein binding //…
10404053	histone cluster 1, H2bc	Hist1h2bc	0.0278348	0.000769946	-1.71491	down	-1.1845	down	-1.13905	down	-1.24294	down	-1.23422	down	-0.530047	0.00381502	0.060255	-0.0656703	-0.0555054	0.248089	68024	BC019673	NM_023422 // GO:0006334 // nucleosome assembly // inferred from electronic annotation /// NM_023422 // GO:0008150 // biological_process // no biological data available /// BC019673 // GO:0006334 // nucleosome assembly // inferred from electronic annotation /// BC019673 // GO:0008150 // biological_process // no biological data available	NM_023422 // GO:0000786 // nucleosome // inferred from electronic annotation /// NM_023422 // GO:0005575 // cellular_component // no biological data available /// NM_023422 // GO:0005634 // nucleus // inferred from electronic annotation /// NM_023422 // GO:0005694 // chromosome // inferred from electronic annotation /// BC019673 // GO:0000786 // nucleosome // inferred from electronic annotation /…	NM_023422 // GO:0003674 // molecular_function // no biological data available /// NM_023422 // GO:0003677 // DNA binding // inferred from electronic annotation /// BC019673 // GO:0003674 // molecular_function // no biological data available /// BC019673 // GO:0003677 // DNA binding // inferred from electronic annotation
10539435	bolA-like 3 (E. coli)	Bola3	0.0589793	0.0151455	-1.70788	down	-1.07841	down	-1.25231	down	-1.53626	down	-1.47728	down	-0.436611	0.2267	0.0110035	-0.283824	-0.227342	0.335599	78653	BC116947|BC116949|BC049748|AK218122	NM_175277 // GO:0008150 // biological_process // no biological data available /// BC116947 // GO:0008150 // biological_process // no biological data available /// BC116949 // GO:0008150 // biological_process // no biological data available /// ENSMUST00000120040 // GO:0008150 // biological_process // no biological data available /// BC049748 // GO:0008150 // biological_process // no biological da…	NM_175277 // GO:0005575 // cellular_component // no biological data available /// NM_175277 // GO:0005576 // extracellular region // inferred from electronic annotation /// BC116947 // GO:0005575 // cellular_component // no biological data available /// BC116947 // GO:0005576 // extracellular region // inferred from electronic annotation /// BC116949 // GO:0005575 // cellular_component // no biol…	NM_175277 // GO:0003674 // molecular_function // no biological data available /// BC116947 // GO:0003674 // molecular_function // no biological data available /// BC116949 // GO:0003674 // molecular_function // no biological data available /// ENSMUST00000120040 // GO:0003674 // molecular_function // no biological data available /// BC049748 // GO:0003674 // molecular_function // no biological da…
10500388	polymerase (RNA) III (DNA directed) polypeptide C	Polr3c	0.0555003	0.0131474	-1.7075	down	-1.14119	down	-1.19019	down	-1.43392	down	-1.22135	down	-0.51304	0.0683063	0.00765228	-0.26112	-0.029624	0.258849	74414	BC147485	NM_028925 // GO:0006350 // transcription // inferred from electronic annotation /// NM_028925 // GO:0008150 // biological_process // no biological data available /// NM_028925 // GO:0009615 // response to virus // inferred from electronic annotation /// NM_028925 // GO:0045087 // innate immune response // inferred from electronic annotation /// ENSMUST00000029741 // GO:0006350 // transcription //…	NM_028925 // GO:0005575 // cellular_component // no biological data available /// NM_028925 // GO:0005634 // nucleus // inferred from electronic annotation /// ENSMUST00000029741 // GO:0005575 // cellular_component // no biological data available /// ENSMUST00000029741 // GO:0005634 // nucleus // inferred from electronic annotation /// BC147485 // GO:0005575 // cellular_component // no biological…	NM_028925 // GO:0003674 // molecular_function // no biological data available /// NM_028925 // GO:0003677 // DNA binding // inferred from electronic annotation /// NM_028925 // GO:0003899 // DNA-directed RNA polymerase activity // inferred from electronic annotation /// NM_028925 // GO:0016740 // transferase activity // inferred from electronic annotation /// NM_028925 // GO:0016779 // nucleotidy…
10459766	small Cajal body-specific RNA 17	Scarna17	0.0533167	0.0118843	-1.70397	down	-1.07889	down	-1.13895	down	-1.31169	down	-1.14205	down	-0.575663	0.083684	0.00553068	-0.198188	0.00161393	0.193238	100217466		NR_028560 // GO:0008150 // biological_process // no biological data available	NR_028560 // GO:0005575 // cellular_component // no biological data available	NR_028560 // GO:0003674 // molecular_function // no biological data available
10461642	small Cajal body-specific RNA 17	Scarna17	0.0533167	0.0118955	-1.70396	down	-1.07893	down	-1.13899	down	-1.31167	down	-1.14204	down	-0.575621	0.0836662	0.00551796	-0.198135	0.00165876	0.193272	100217466		NR_028560 // GO:0008150 // biological_process // no biological data available	NR_028560 // GO:0005575 // cellular_component // no biological data available	NR_028560 // GO:0003674 // molecular_function // no biological data available
10559687	isochorismatase domain containing 2b	Isoc2b	0.025673	0.000409024	-1.70336	down	-1.01077	down	-1.15581	down	-1.55539	down	-1.16873	down	-0.526207	0.226719	0.0332767	-0.395093	0.0172353	0.24218	67441	BC049278	NM_026158 // GO:0008150 // biological_process // no biological data available /// NM_026158 // GO:0008152 // metabolic process // inferred from electronic annotation /// ENSMUST00000064547 // GO:0008150 // biological_process // no biological data available /// ENSMUST00000064547 // GO:0008152 // metabolic process // inferred from electronic annotation /// BC049278 // GO:0008150 // biological_proc…	NM_026158 // GO:0005634 // nucleus // inferred from electronic annotation /// NM_026158 // GO:0005737 // cytoplasm // inferred from electronic annotation /// NM_026158 // GO:0005739 // mitochondrion // inferred from direct assay /// ENSMUST00000064547 // GO:0005634 // nucleus // inferred from electronic annotation /// ENSMUST00000064547 // GO:0005737 // cytoplasm // inferred from electronic annot…	NM_026158 // GO:0003674 // molecular_function // no biological data available /// NM_026158 // GO:0003824 // catalytic activity // inferred from electronic annotation /// ENSMUST00000064547 // GO:0003674 // molecular_function // no biological data available /// ENSMUST00000064547 // GO:0003824 // catalytic activity // inferred from electronic annotation /// BC049278 // GO:0003674 // molecular_fun…
10568714	antigen identified by monoclonal antibody Ki 67	Mki67	0.0935088	0.0364892	-1.70229	down	-2.75085	down	-1.05038	down	-1.57454	down	-1.99604	down	-0.176195	-0.868591	0.520368	-0.0636409	-0.405858	0.591286	17345	BC053453	NM_001081117 // GO:0007126 // meiosis // inferred from direct assay /// NM_001081117 // GO:0008283 // cell proliferation // inferred from direct assay /// BC053453 // GO:0007126 // meiosis // inferred from direct assay /// BC053453 // GO:0008283 // cell proliferation // inferred from direct assay /// ENSMUST00000033310 // GO:0007126 // meiosis // inferred from direct assay /// ENSMUST00000033310 …	NM_001081117 // GO:0000775 // chromosome, centromeric region // inferred from direct assay /// NM_001081117 // GO:0000793 // condensed chromosome // inferred from direct assay /// NM_001081117 // GO:0005622 // intracellular // inferred from direct assay /// NM_001081117 // GO:0005634 // nucleus // inferred from direct assay /// NM_001081117 // GO:0005730 // nucleolus // inferred from direct assay…
10593483	ferredoxin 1	Fdx1	0.0765459	0.0249369	-1.70186	down	-1.13178	down	-1.19771	down	-1.60372	down	-1.2394	down	-0.525861	0.0626567	-0.0190287	-0.440171	-0.0683867	0.241255	14148	L29123	NM_007996 // GO:0006810 // transport // inferred from electronic annotation /// NM_007996 // GO:0022900 // electron transport chain // inferred from electronic annotation /// ENSMUST00000034552 // GO:0006810 // transport // inferred from electronic annotation /// ENSMUST00000034552 // GO:0022900 // electron transport chain // inferred from electronic annotation /// L29123 // GO:0006810 // transpo…	NM_007996 // GO:0005739 // mitochondrion // inferred from direct assay /// ENSMUST00000034552 // GO:0005739 // mitochondrion // inferred from direct assay /// L29123 // GO:0005739 // mitochondrion // inferred from direct assay /// ENSMUST00000098775 // GO:0005739 // mitochondrion // inferred from direct assay	NM_007996 // GO:0009055 // electron carrier activity // inferred from electronic annotation /// NM_007996 // GO:0046872 // metal ion binding // inferred from electronic annotation /// NM_007996 // GO:0051536 // iron-sulfur cluster binding // inferred from electronic annotation /// NM_007996 // GO:0051537 // 2 iron, 2 sulfur cluster binding // inferred from electronic annotation /// ENSMUST0000003…
10501199	glutathione S-transferase, mu 7	Gstm7	0.0374931	0.00484377	-1.69296	down	-1.25959	down	-1.34707	down	-1.99244	down	-1.37769	down	-0.313403	0.113193	0.0163169	-0.548389	-0.016109	0.446146	68312	BC051924	NM_026672 // GO:0008150 // biological_process // no biological data available /// NM_026672 // GO:0008152 // metabolic process // inferred from electronic annotation /// ENSMUST00000004137 // GO:0008150 // biological_process // no biological data available /// ENSMUST00000004137 // GO:0008152 // metabolic process // inferred from electronic annotation /// BC051924 // GO:0008150 // biological_proc…	NM_026672 // GO:0005575 // cellular_component // no biological data available /// NM_026672 // GO:0005737 // cytoplasm // inferred from electronic annotation /// ENSMUST00000004137 // GO:0005575 // cellular_component // no biological data available /// ENSMUST00000004137 // GO:0005737 // cytoplasm // inferred from electronic annotation /// BC051924 // GO:0005575 // cellular_component // no biolog…	NM_026672 // GO:0003674 // molecular_function // no biological data available /// NM_026672 // GO:0004364 // glutathione transferase activity // inferred from electronic annotation /// NM_026672 // GO:0016740 // transferase activity // inferred from electronic annotation /// ENSMUST00000004137 // GO:0003674 // molecular_function // no biological data available /// ENSMUST00000004137 // GO:0004364…
10384603	malate dehydrogenase 1, NAD (soluble)	Mdh1	0.0659047	0.0192149	-1.68695	down	-1.0576	down	-1.18806	down	-1.71258	down	-1.32366	down	-0.471262	0.202365	0.0345424	-0.493019	-0.121382	0.283155	17449	M29462	NM_008618 // GO:0005975 // carbohydrate metabolic process // inferred from electronic annotation /// NM_008618 // GO:0006096 // glycolysis // inferred from electronic annotation /// NM_008618 // GO:0006099 // tricarboxylic acid cycle // inferred from electronic annotation /// NM_008618 // GO:0006107 // oxaloacetate metabolic process // not recorded /// NM_008618 // GO:0006108 // malate metabolic …	NM_008618 // GO:0005625 // soluble fraction // not recorded /// NM_008618 // GO:0005737 // cytoplasm // inferred from electronic annotation /// NM_008618 // GO:0005739 // mitochondrion // inferred from direct assay /// NM_008618 // GO:0005829 // cytosol // not recorded /// ENSMUST00000102874 // GO:0005625 // soluble fraction // not recorded /// ENSMUST00000102874 // GO:0005737 // cytoplasm // inf…	NM_008618 // GO:0003824 // catalytic activity // inferred from electronic annotation /// NM_008618 // GO:0005488 // binding // inferred from electronic annotation /// NM_008618 // GO:0016491 // oxidoreductase activity // inferred from electronic annotation /// NM_008618 // GO:0016615 // malate dehydrogenase activity // not recorded /// NM_008618 // GO:0016616 // oxidoreductase activity, acting on…
10387768	acyl-Coenzyme A dehydrogenase, very long chain | dishevelled 2, dsh homolog (Drosophila)	Acadvl|Dvl2	0.0627506	0.0177096	-1.68027	down	-1.05655	down	-1.44224	down	-2.17489	down	-1.22915	down	-0.34525	0.324077	-0.12487	-0.717501	0.105788	0.403444	11370 | 13543	BC026559|BC092396	NM_017366 // GO:0001659 // temperature homeostasis // inferred from mutant phenotype /// NM_017366 // GO:0006629 // lipid metabolic process // inferred from electronic annotation /// NM_017366 // GO:0006631 // fatty acid metabolic process // inferred from electronic annotation /// NM_017366 // GO:0006635 // fatty acid beta-oxidation // not recorded /// NM_017366 // GO:0008152 // metabolic process…	NM_017366 // GO:0005739 // mitochondrion // inferred from direct assay /// NM_017366 // GO:0005743 // mitochondrial inner membrane // inferred from electronic annotation /// NM_017366 // GO:0016020 // membrane // inferred from electronic annotation /// ENSMUST00000102574 // GO:0005739 // mitochondrion // inferred from direct assay /// ENSMUST00000102574 // GO:0005743 // mitochondrial inner membra…	NM_017366 // GO:0003995 // acyl-CoA dehydrogenase activity // not recorded /// NM_017366 // GO:0004466 // long-chain-acyl-CoA dehydrogenase activity // not recorded /// NM_017366 // GO:0016491 // oxidoreductase activity // inferred from electronic annotation /// NM_017366 // GO:0016627 // oxidoreductase activity, acting on the CH-CH group of donors // inferred from electronic annotation /// NM_01…
10508412	fibronectin type III domain containing 5	Fndc5	0.0278348	0.000873741	-1.66588	down	-1.23089	down	-1.35391	down	-1.41736	down	-1.12749	down	-0.343584	0.0930057	-0.0444237	-0.110498	0.219595	0.392704	384061	AJ401376	NM_027402 // GO:0008150 // biological_process // no biological data available /// ENSMUST00000102600 // GO:0008150 // biological_process // no biological data available /// AJ401376 // GO:0008150 // biological_process // no biological data available	NM_027402 // GO:0005575 // cellular_component // no biological data available /// NM_027402 // GO:0005777 // peroxisome // inferred from electronic annotation /// NM_027402 // GO:0016020 // membrane // inferred from electronic annotation /// NM_027402 // GO:0016021 // integral to membrane // inferred from electronic annotation /// ENSMUST00000102600 // GO:0005575 // cellular_component // no biolo…	NM_027402 // GO:0005515 // protein binding // inferred from physical interaction /// ENSMUST00000102600 // GO:0005515 // protein binding // inferred from physical interaction /// AJ401376 // GO:0005515 // protein binding // inferred from physical interaction
10498620	tripartite motif-containing 59	Trim59	0.0562385	0.0135466	-1.66121	down	-2.23253	down	-1.04383	down	-1.26673	down	-1.85441	down	-0.235486	-0.661928	0.43486	0.155646	-0.394207	0.496751	66949	BC025430	NM_025863 // GO:0008150 // biological_process // no biological data available /// BC025430 // GO:0008150 // biological_process // no biological data available	NM_025863 // GO:0005575 // cellular_component // no biological data available /// NM_025863 // GO:0005622 // intracellular // inferred from electronic annotation /// NM_025863 // GO:0016020 // membrane // inferred from electronic annotation /// NM_025863 // GO:0016021 // integral to membrane // inferred from electronic annotation /// BC025430 // GO:0005575 // cellular_component // no biological d…	NM_025863 // GO:0003674 // molecular_function // no biological data available /// NM_025863 // GO:0005515 // protein binding // inferred from electronic annotation /// NM_025863 // GO:0008270 // zinc ion binding // inferred from electronic annotation /// NM_025863 // GO:0046872 // metal ion binding // inferred from electronic annotation /// BC025430 // GO:0003674 // molecular_function // no biolo…
10512606	histidine triad nucleotide binding protein 2	Hint2	0.0360233	0.00441541	-1.65899	down	-1.07128	down	-1.28471	down	-1.6466	down	-1.33012	down	-0.39431	0.236663	-0.025451	-0.383494	-0.0755612	0.335995	68917	BC086940	NM_026871 // GO:0006694 // steroid biosynthetic process // inferred from electronic annotation /// NM_026871 // GO:0006915 // apoptosis // inferred from electronic annotation /// NM_026871 // GO:0008150 // biological_process // no biological data available /// NM_026871 // GO:0008610 // lipid biosynthetic process // inferred from electronic annotation /// ENSMUST00000030192 // GO:0006694 // stero…	NM_026871 // GO:0005739 // mitochondrion // inferred from direct assay /// ENSMUST00000030192 // GO:0005739 // mitochondrion // inferred from direct assay /// BC086940 // GO:0005739 // mitochondrion // inferred from direct assay	NM_026871 // GO:0003674 // molecular_function // no biological data available /// NM_026871 // GO:0003824 // catalytic activity // inferred from electronic annotation /// NM_026871 // GO:0016787 // hydrolase activity // inferred from electronic annotation /// ENSMUST00000030192 // GO:0003674 // molecular_function // no biological data available /// ENSMUST00000030192 // GO:0003824 // catalytic ac…
10581266	tubulin polymerization-promoting protein family member 3	Tppp3	0.040895	0.00634327	-1.65898	down	-1.4199	down	-1.53301	down	-1.45862	down	-1.46571	down	-0.156798	0.0677117	-0.042871	0.0288874	0.0218975	0.573496	67971	BC010788	NM_026481 // GO:0008150 // biological_process // no biological data available /// ENSMUST00000014990 // GO:0008150 // biological_process // no biological data available /// BC010788 // GO:0008150 // biological_process // no biological data available	NM_026481 // GO:0005575 // cellular_component // no biological data available /// NM_026481 // GO:0005737 // cytoplasm // inferred from electronic annotation /// NM_026481 // GO:0005856 // cytoskeleton // inferred from electronic annotation /// NM_026481 // GO:0005874 // microtubule // inferred from electronic annotation /// ENSMUST00000014990 // GO:0005575 // cellular_component // no biological …	NM_026481 // GO:0003674 // molecular_function // no biological data available /// ENSMUST00000014990 // GO:0003674 // molecular_function // no biological data available /// BC010788 // GO:0003674 // molecular_function // no biological data available
10542993	paraoxonase 3	Pon3	0.0981183	0.0400548	-1.65827	down	1.00855	up	-1.15743	down	-1.83344	down	-1.31816	down	-0.525829	0.21614	-0.00706736	-0.670698	-0.19467	0.203852	269823	BC099416	NM_173006 // GO:0008150 // biological_process // no biological data available /// ENSMUST00000031773 // GO:0008150 // biological_process // no biological data available /// BC099416 // GO:0008150 // biological_process // no biological data available	NM_173006 // GO:0005576 // extracellular region // inferred from electronic annotation /// NM_173006 // GO:0005792 // microsome // not recorded /// ENSMUST00000031773 // GO:0005576 // extracellular region // inferred from electronic annotation /// ENSMUST00000031773 // GO:0005792 // microsome // not recorded /// BC099416 // GO:0005576 // extracellular region // inferred from electronic annotation…	NM_173006 // GO:0004063 // aryldialkylphosphatase activity // not recorded /// NM_173006 // GO:0004064 // arylesterase activity // inferred from electronic annotation /// NM_173006 // GO:0016787 // hydrolase activity // inferred from electronic annotation /// NM_173006 // GO:0046872 // metal ion binding // inferred from electronic annotation /// ENSMUST00000031773 // GO:0004063 // aryldialkylphos…
10518453	coiled-coil-helix-coiled-coil-helix domain containing 2	Chchd2	0.0352883	0.0039032	-1.65768	down	-1.15935	down	-1.29333	down	-1.74021	down	-1.36303	down	-0.340688	0.175159	0.0173963	-0.410783	-0.0583315	0.388481	14004	BC082287	NM_024166 // GO:0008150 // biological_process // no biological data available /// ENSMUST00000094280 // GO:0008150 // biological_process // no biological data available /// BC082287 // GO:0008150 // biological_process // no biological data available	NM_024166 // GO:0005739 // mitochondrion // inferred from direct assay /// ENSMUST00000094280 // GO:0005739 // mitochondrion // inferred from direct assay /// BC082287 // GO:0005739 // mitochondrion // inferred from direct assay	NM_024166 // GO:0003674 // molecular_function // no biological data available /// ENSMUST00000094280 // GO:0003674 // molecular_function // no biological data available /// BC082287 // GO:0003674 // molecular_function // no biological data available
10457323	mohawk homeobox	Mkx	0.0897456	0.0340976	-1.64669	down	-1.21595	down	-1.25325	down	-1.44982	down	-1.3048	down	-0.303242	0.134247	0.090652	-0.119548	0.0324998	0.416326	210719	BC137728	NM_177595 // GO:0006355 // regulation of transcription, DNA-dependent // inferred from electronic annotation /// NM_177595 // GO:0007275 // multicellular organismal development // inferred from electronic annotation /// NM_177595 // GO:0007517 // muscle organ development // inferred from expression pattern /// NM_177595 // GO:0008150 // biological_process // no biological data available /// NM_17…	NM_177595 // GO:0005575 // cellular_component // no biological data available /// NM_177595 // GO:0005634 // nucleus // inferred from electronic annotation /// ENSMUST00000079788 // GO:0005575 // cellular_component // no biological data available /// ENSMUST00000079788 // GO:0005634 // nucleus // inferred from electronic annotation /// BC137728 // GO:0005575 // cellular_component // no biological…	NM_177595 // GO:0003674 // molecular_function // no biological data available /// NM_177595 // GO:0003677 // DNA binding // inferred from electronic annotation /// NM_177595 // GO:0003700 // transcription factor activity // inferred from electronic annotation /// NM_177595 // GO:0030528 // transcription regulator activity // inferred from electronic annotation /// NM_177595 // GO:0043565 // seque…
10503915	coiled-coil-helix-coiled-coil-helix domain containing 2	Chchd2	0.0353713	0.00410192	-1.63397	down	-1.14944	down	-1.27405	down	-1.6974	down	-1.34405	down	-0.343316	0.164136	0.015646	-0.398263	-0.0615263	0.365066	14004	BC082287	NM_024166 // GO:0008150 // biological_process // no biological data available /// ENSMUST00000094280 // GO:0008150 // biological_process // no biological data available /// BC082287 // GO:0008150 // biological_process // no biological data available	NM_024166 // GO:0005739 // mitochondrion // inferred from direct assay /// ENSMUST00000094280 // GO:0005739 // mitochondrion // inferred from direct assay /// BC082287 // GO:0005739 // mitochondrion // inferred from direct assay	NM_024166 // GO:0003674 // molecular_function // no biological data available /// ENSMUST00000094280 // GO:0003674 // molecular_function // no biological data available /// BC082287 // GO:0003674 // molecular_function // no biological data available
10568859	NADH dehydrogenase (ubiquinone) 1, alpha/beta subcomplex, 1	Ndufab1	0.094859	0.0375862	-1.63326	down	-1.10869	down	-1.17043	down	-1.76723	down	-1.46978	down	-0.408552	0.150348	0.0721633	-0.52229	-0.256406	0.299199	70316	BC092379	NM_028177 // GO:0006633 // fatty acid biosynthetic process // inferred from electronic annotation /// NM_028177 // GO:0006810 // transport // inferred from electronic annotation /// NM_028177 // GO:0008150 // biological_process // no biological data available /// NM_028177 // GO:0008610 // lipid biosynthetic process // inferred from electronic annotation /// NM_028177 // GO:0022900 // electron tr…	NM_028177 // GO:0005739 // mitochondrion // inferred from direct assay /// NM_028177 // GO:0070469 // respiratory chain // inferred from electronic annotation /// ENSMUST00000033157 // GO:0005739 // mitochondrion // inferred from direct assay /// ENSMUST00000033157 // GO:0070469 // respiratory chain // inferred from electronic annotation /// ENSMUST00000106471 // GO:0005739 // mitochondrion // in…	NM_028177 // GO:0000036 // acyl carrier activity // inferred from electronic annotation /// NM_028177 // GO:0003674 // molecular_function // no biological data available /// NM_028177 // GO:0031177 // phosphopantetheine binding // inferred from electronic annotation /// NM_028177 // GO:0048037 // cofactor binding // inferred from electronic annotation /// ENSMUST00000033157 // GO:0000036 // acyl …
10560812	vomeronasal 1 receptor 176	Vmn1r176	0.0678271	0.0203783	-1.63127	down	-1.36133	down	-1.39836	down	-1.64369	down	-1.54178	down	-0.126959	0.134021	0.0953042	-0.1379	-0.0455562	0.579038	546943		NM_001166721 // GO:0008150 // biological_process // no biological data available	NM_001166721 // GO:0005575 // cellular_component // no biological data available	NM_001166721 // GO:0003674 // molecular_function // no biological data available
10347910	F-box protein 36	Fbxo36	0.0592752	0.0156814	-1.62627	down	-1.10085	down	-1.27914	down	-1.75123	down	-1.47322	down	-0.262308	0.300632	0.0840816	-0.369113	-0.119712	0.439256	66153	BC049581	NM_025386 // GO:0008150 // biological_process // no biological data available /// ENSMUST00000097672 // GO:0008150 // biological_process // no biological data available /// BC049581 // GO:0008150 // biological_process // no biological data available	NM_025386 // GO:0005575 // cellular_component // no biological data available /// ENSMUST00000097672 // GO:0005575 // cellular_component // no biological data available /// BC049581 // GO:0005575 // cellular_component // no biological data available	NM_025386 // GO:0003674 // molecular_function // no biological data available /// ENSMUST00000097672 // GO:0003674 // molecular_function // no biological data available /// BC049581 // GO:0003674 // molecular_function // no biological data available
10399087	non-SMC condensin II complex, subunit G2	Ncapg2	0.0539296	0.0120802	-1.62053	down	-2.20087	down	-1.20733	down	-1.38026	down	-1.75618	down	-0.0149927	-0.456595	0.409659	0.216539	-0.130966	0.681477	76044	BC076631	NM_133762 // GO:0001833 // inner cell mass cell proliferation // inferred from mutant phenotype /// NM_133762 // GO:0007049 // cell cycle // inferred from electronic annotation /// NM_133762 // GO:0007067 // mitosis // inferred from electronic annotation /// NM_133762 // GO:0030261 // chromosome condensation // inferred from electronic annotation /// NM_133762 // GO:0051301 // cell division // in…	NM_133762 // GO:0005634 // nucleus // inferred from electronic annotation /// ENSMUST00000084828 // GO:0005634 // nucleus // inferred from electronic annotation /// BC076631 // GO:0005634 // nucleus // inferred from electronic annotation	NM_133762 // GO:0005488 // binding // inferred from electronic annotation /// NM_133762 // GO:0005515 // protein binding // inferred from physical interaction /// ENSMUST00000084828 // GO:0005488 // binding // inferred from electronic annotation /// ENSMUST00000084828 // GO:0005515 // protein binding // inferred from physical interaction /// BC076631 // GO:0005488 // binding // inferred from elec…
10458760	predicted gene 4839	Gm4839	0.0932473	0.0362628	-1.61933	down	-1.07021	down	1.09993	up	-1.15232	down	-1.0625	down	-0.665521	-0.0680165	0.167284	-0.174664	-0.0575814	0.0298785	225457
10497105	leucine rich repeat containing 40	Lrrc40	0.0280974	0.00162605	-1.61167	down	-1.34874	down	-1.2898	down	-1.60206	down	-1.5057	down	-0.233543	0.0234046	0.0878628	-0.22492	-0.135425	0.455012	67144	BC002279	NM_024194 // GO:0008150 // biological_process // no biological data available /// ENSMUST00000072080 // GO:0008150 // biological_process // no biological data available /// BC002279 // GO:0008150 // biological_process // no biological data available	NM_024194 // GO:0005575 // cellular_component // no biological data available /// ENSMUST00000072080 // GO:0005575 // cellular_component // no biological data available /// BC002279 // GO:0005575 // cellular_component // no biological data available	NM_024194 // GO:0003674 // molecular_function // no biological data available /// NM_024194 // GO:0005515 // protein binding // inferred from electronic annotation /// ENSMUST00000072080 // GO:0003674 // molecular_function // no biological data available /// ENSMUST00000072080 // GO:0005515 // protein binding // inferred from electronic annotation /// BC002279 // GO:0003674 // molecular_function …
10495763	glutamate-cysteine ligase, modifier subunit	Gclm	0.0987036	0.0404968	-1.6	down	-1.02698	down	-1.29875	down	-1.78075	down	-1.29245	down	-0.408364	0.231301	-0.10741	-0.562776	-0.100403	0.269711	14630	U95053	NM_008129 // GO:0006534 // cysteine metabolic process // inferred from mutant phenotype /// NM_008129 // GO:0006749 // glutathione metabolic process // inferred from mutant phenotype /// NM_008129 // GO:0006750 // glutathione biosynthetic process // inferred from direct assay /// NM_008129 // GO:0006750 // glutathione biosynthetic process // not recorded /// NM_008129 // GO:0006979 // response to…	NM_008129 // GO:0017109 // glutamate-cysteine ligase complex // inferred from direct assay /// NM_008129 // GO:0017109 // glutamate-cysteine ligase complex // not recorded /// ENSMUST00000029769 // GO:0017109 // glutamate-cysteine ligase complex // inferred from direct assay /// ENSMUST00000029769 // GO:0017109 // glutamate-cysteine ligase complex // not recorded /// U95053 // GO:0017109 // gluta…	NM_008129 // GO:0004357 // glutamate-cysteine ligase activity // not recorded /// NM_008129 // GO:0016491 // oxidoreductase activity // inferred from electronic annotation /// NM_008129 // GO:0035226 // glutamate-cysteine ligase catalytic subunit binding // inferred from direct assay /// NM_008129 // GO:0035226 // glutamate-cysteine ligase catalytic subunit binding // not recorded /// NM_008129 /…
10445565	mitochondrial ribosomal protein L2	Mrpl2	0.0280838	0.00144154	-1.59657	down	1.0062	up	-1.14315	down	-1.37168	down	-1.15838	down	-0.511214	0.172675	-0.0292546	-0.292187	-0.0483491	0.163761	27398	BC027762	NM_025302 // GO:0006412 // translation // not recorded /// ENSMUST00000002844 // GO:0006412 // translation // not recorded /// BC027762 // GO:0006412 // translation // not recorded /// ENSMUST00000113430 // GO:0006412 // translation // not recorded /// ENSMUST00000113429 // GO:0006412 // translation // not recorded	NM_025302 // GO:0005622 // intracellular // inferred from electronic annotation /// NM_025302 // GO:0005739 // mitochondrion // inferred from direct assay /// NM_025302 // GO:0005762 // mitochondrial large ribosomal subunit // not recorded /// NM_025302 // GO:0005840 // ribosome // inferred from electronic annotation /// NM_025302 // GO:0030529 // ribonucleoprotein complex // inferred from electr…	NM_025302 // GO:0003735 // structural constituent of ribosome // not recorded /// ENSMUST00000002844 // GO:0003735 // structural constituent of ribosome // not recorded /// BC027762 // GO:0003735 // structural constituent of ribosome // not recorded /// ENSMUST00000113430 // GO:0003735 // structural constituent of ribosome // not recorded /// ENSMUST00000113429 // GO:0003735 // structural constit…
10381226	Coenzyme A synthase	Coasy	0.0545929	0.0124723	-1.5939	down	-1.19582	down	-1.23917	down	-1.44719	down	-1.43788	down	-0.343317	0.0712463	0.0198712	-0.204009	-0.194696	0.329244	71743	AF521095	NM_027896 // GO:0009058 // biosynthetic process // inferred from electronic annotation /// NM_027896 // GO:0015937 // coenzyme A biosynthetic process // inferred from direct assay /// NM_027896 // GO:0015937 // coenzyme A biosynthetic process // not recorded /// ENSMUST00000107308 // GO:0009058 // biosynthetic process // inferred from electronic annotation /// ENSMUST00000107308 // GO:0015937 // …	NM_027896 // GO:0005575 // cellular_component // no biological data available /// ENSMUST00000107308 // GO:0005575 // cellular_component // no biological data available /// ENSMUST00000001806 // GO:0005575 // cellular_component // no biological data available /// AF521095 // GO:0005575 // cellular_component // no biological data available	NM_027896 // GO:0000166 // nucleotide binding // inferred from electronic annotation /// NM_027896 // GO:0003824 // catalytic activity // inferred from electronic annotation /// NM_027896 // GO:0004140 // dephospho-CoA kinase activity // inferred from direct assay /// NM_027896 // GO:0004140 // dephospho-CoA kinase activity // not recorded /// NM_027896 // GO:0004595 // pantetheine-phosphate aden…
10586110	ceroid-lipofuscinosis, neuronal 6	Cln6	0.0734143	0.0231089	-1.58113	down	-1.01268	down	-1.14951	down	-1.32476	down	-1.204	down	-0.416658	0.226116	0.0432825	-0.161427	-0.0235405	0.244301	76524	BC144722	NM_001033175 // GO:0001573 // ganglioside metabolic process // inferred from sequence or structural similarity /// NM_001033175 // GO:0007040 // lysosome organization // inferred from mutant phenotype /// NM_001033175 // GO:0007042 // lysosomal lumen acidification // inferred from sequence or structural similarity /// NM_001033175 // GO:0007601 // visual perception // inferred from mutant phenoty…	NM_001033175 // GO:0005783 // endoplasmic reticulum // inferred from sequence or structural similarity /// NM_001033175 // GO:0005788 // endoplasmic reticulum lumen // inferred from sequence or structural similarity /// ENSMUST00000034776 // GO:0005783 // endoplasmic reticulum // inferred from sequence or structural similarity /// ENSMUST00000034776 // GO:0005788 // endoplasmic reticulum lumen //…	NM_001033175 // GO:0042803 // protein homodimerization activity // inferred from sequence or structural similarity /// ENSMUST00000034776 // GO:0042803 // protein homodimerization activity // inferred from sequence or structural similarity /// BC144722 // GO:0042803 // protein homodimerization activity // inferred from sequence or structural similarity
10512999		AI427809	0.0351454	0.00384326	-1.57736	down	-1.01257	down	-1.13893	down	-1.24138	down	-1.14073	down	-0.497341	0.142152	-0.0275095	-0.151773	-0.0297829	0.160173	381524	BC147516	NR_033139 // GO:0008150 // biological_process // no biological data available /// NR_033140 // GO:0008150 // biological_process // no biological data available /// BC147516 // GO:0008150 // biological_process // no biological data available /// ENSMUST00000098075 // GO:0008150 // biological_process // no biological data available	NR_033139 // GO:0005575 // cellular_component // no biological data available /// NR_033140 // GO:0005575 // cellular_component // no biological data available /// BC147516 // GO:0005575 // cellular_component // no biological data available /// ENSMUST00000098075 // GO:0005575 // cellular_component // no biological data available	NR_033139 // GO:0003674 // molecular_function // no biological data available /// NR_033140 // GO:0003674 // molecular_function // no biological data available /// BC147516 // GO:0003674 // molecular_function // no biological data available /// ENSMUST00000098075 // GO:0003674 // molecular_function // no biological data available
10464583	glutathione S-transferase, pi 1	Gstp1	0.0847259	0.0299572	-1.57623	down	-1.09707	down	-1.24171	down	-1.65575	down	-1.30132	down	-0.320788	0.202043	0.0233647	-0.391794	-0.0442861	0.335693	14870	BC002048	NM_013541 // GO:0006749 // glutathione metabolic process // inferred from direct assay /// NM_013541 // GO:0008152 // metabolic process // inferred from electronic annotation /// ENSMUST00000042898 // GO:0006749 // glutathione metabolic process // inferred from direct assay /// ENSMUST00000042898 // GO:0008152 // metabolic process // inferred from electronic annotation /// BC002048 // GO:0006749 …		NM_013541 // GO:0004364 // glutathione transferase activity // inferred from direct assay /// NM_013541 // GO:0016740 // transferase activity // inferred from electronic annotation /// ENSMUST00000042898 // GO:0004364 // glutathione transferase activity // inferred from direct assay /// ENSMUST00000042898 // GO:0016740 // transferase activity // inferred from electronic annotation /// BC002048 //…
10479550	pancreatic progenitor cell differentiation and proliferation factor homolog (zebrafish)RIKEN cDNA 2700038C09 gene	Ppdpf	0.0791691	0.0265728	-1.57509	down	-1.04836	down	-1.20081	down	-1.63775	down	-1.26861	down	-0.327174	0.260127	0.0642538	-0.383456	-0.0149867	0.328261	66496	BC058516	NM_025598 // GO:0007275 // multicellular organismal development // inferred from electronic annotation /// NM_025598 // GO:0008150 // biological_process // no biological data available /// NM_025598 // GO:0030154 // cell differentiation // inferred from electronic annotation /// ENSMUST00000016488 // GO:0007275 // multicellular organismal development // inferred from electronic annotation /// ENS…	NM_025598 // GO:0005575 // cellular_component // no biological data available /// ENSMUST00000016488 // GO:0005575 // cellular_component // no biological data available /// ENSMUST00000108841 // GO:0005575 // cellular_component // no biological data available /// ENSMUST00000116367 // GO:0005575 // cellular_component // no biological data available /// BC058516 // GO:0005575 // cellular_component…	NM_025598 // GO:0003674 // molecular_function // no biological data available /// ENSMUST00000016488 // GO:0003674 // molecular_function // no biological data available /// ENSMUST00000108841 // GO:0003674 // molecular_function // no biological data available /// ENSMUST00000116367 // GO:0003674 // molecular_function // no biological data available /// BC058516 // GO:0003674 // molecular_function…
10449163	phosphatidylinositol glycan anchor biosynthesis, class Q	Pigq	0.0585922	0.014609	-1.5716	down	-1.08669	down	-1.14284	down	-1.39881	down	-1.25271	down	-0.438187	0.094107	0.0214208	-0.270156	-0.111006	0.214047	14755	BC014287	NM_011822 // GO:0006506 // GPI anchor biosynthetic process // inferred from electronic annotation /// ENSMUST00000026823 // GO:0006506 // GPI anchor biosynthetic process // inferred from electronic annotation /// BC014287 // GO:0006506 // GPI anchor biosynthetic process // inferred from electronic annotation /// ENSMUST00000097368 // GO:0006506 // GPI anchor biosynthetic process // inferred from …	NM_011822 // GO:0016020 // membrane // inferred from electronic annotation /// NM_011822 // GO:0016021 // integral to membrane // inferred from electronic annotation /// ENSMUST00000026823 // GO:0016020 // membrane // inferred from electronic annotation /// ENSMUST00000026823 // GO:0016021 // integral to membrane // inferred from electronic annotation /// BC014287 // GO:0016020 // membrane // inf…	NM_011822 // GO:0016740 // transferase activity // inferred from electronic annotation /// NM_011822 // GO:0016757 // transferase activity, transferring glycosyl groups // inferred from electronic annotation /// NM_011822 // GO:0017176 // phosphatidylinositol N-acetylglucosaminyltransferase activity // inferred from electronic annotation /// ENSMUST00000026823 // GO:0016740 // transferase activit…
10359635	golgin, RAB6-interacting	Gorab	0.0818179	0.0283344	-1.5701	down	-1.05301	down	-1.14898	down	-1.45571	down	-1.31879	down	-0.444104	0.132235	0.00639311	-0.334972	-0.192461	0.206753	98376	BC119132	NM_178883 // GO:0008150 // biological_process // no biological data available /// ENSMUST00000045138 // GO:0008150 // biological_process // no biological data available /// BC119132 // GO:0008150 // biological_process // no biological data available	NM_178883 // GO:0005737 // cytoplasm // inferred from direct assay /// NM_178883 // GO:0005794 // Golgi apparatus // inferred from electronic annotation /// ENSMUST00000045138 // GO:0005737 // cytoplasm // inferred from direct assay /// ENSMUST00000045138 // GO:0005794 // Golgi apparatus // inferred from electronic annotation /// BC119132 // GO:0005737 // cytoplasm // inferred from direct assay /…	NM_178883 // GO:0005515 // protein binding // inferred from physical interaction /// ENSMUST00000045138 // GO:0005515 // protein binding // inferred from physical interaction /// BC119132 // GO:0005515 // protein binding // inferred from physical interaction
10557450	bolA-like 2 (E. coli)	Bola2	0.030468	0.00249817	-1.56981	down	-1.30984	down	-1.30266	down	-1.54086	down	-1.39946	down	-0.200802	0.0604026	0.0683247	-0.173947	-0.0350857	0.449789	66162	BC061197	NM_175103 // GO:0008150 // biological_process // no biological data available /// BC061197 // GO:0008150 // biological_process // no biological data available /// ENSMUST00000106369 // GO:0008150 // biological_process // no biological data available	NM_175103 // GO:0005575 // cellular_component // no biological data available /// BC061197 // GO:0005575 // cellular_component // no biological data available /// ENSMUST00000106369 // GO:0005575 // cellular_component // no biological data available	NM_175103 // GO:0003674 // molecular_function // no biological data available /// BC061197 // GO:0003674 // molecular_function // no biological data available /// ENSMUST00000106369 // GO:0003674 // molecular_function // no biological data available
10443808	NADH dehydrogenase (ubiquinone) flavoprotein 3	Ndufv3	0.030468	0.00225023	-1.55387	down	-1.10315	down	-1.22222	down	-1.51365	down	-1.19044	down	-0.370909	0.123334	-0.0245508	-0.333076	0.013463	0.264956	78330	BC013640	NM_030087 // GO:0006810 // transport // inferred from electronic annotation /// NM_030087 // GO:0008150 // biological_process // no biological data available /// NM_030087 // GO:0022900 // electron transport chain // inferred from electronic annotation /// NM_001083891 // GO:0006810 // transport // inferred from electronic annotation /// NM_001083891 // GO:0008150 // biological_process // no biol…	NM_030087 // GO:0005739 // mitochondrion // inferred from direct assay /// NM_030087 // GO:0005739 // mitochondrion // not recorded /// NM_030087 // GO:0005743 // mitochondrial inner membrane // inferred from electronic annotation /// NM_030087 // GO:0016020 // membrane // inferred from electronic annotation /// NM_030087 // GO:0070469 // respiratory chain // inferred from electronic annotation /…	NM_030087 // GO:0003674 // molecular_function // no biological data available /// NM_001083891 // GO:0003674 // molecular_function // no biological data available /// ENSMUST00000046288 // GO:0003674 // molecular_function // no biological data available /// ENSMUST00000064798 // GO:0003674 // molecular_function // no biological data available /// BC013640 // GO:0003674 // molecular_function // no…
10357300	dipeptidylpeptidase 10	Dpp10	0.0914538	0.0351182	-1.55035	down	1.92179	up	-1.24029	down	-1.32035	down	1.10436	up	-0.466911	1.10814	-0.144997	-0.235238	0.308892	0.165686	269109	BC067026	NM_199021 // GO:0006508 // proteolysis // inferred from electronic annotation /// NM_199021 // GO:0008150 // biological_process // no biological data available /// ENSMUST00000112606 // GO:0006508 // proteolysis // inferred from electronic annotation /// ENSMUST00000112606 // GO:0008150 // biological_process // no biological data available /// ENSMUST00000035420 // GO:0006508 // proteolysis // in…	NM_199021 // GO:0005624 // membrane fraction // not recorded /// NM_199021 // GO:0016020 // membrane // inferred from electronic annotation /// NM_199021 // GO:0016021 // integral to membrane // inferred from electronic annotation /// ENSMUST00000112606 // GO:0005624 // membrane fraction // not recorded /// ENSMUST00000112606 // GO:0016020 // membrane // inferred from electronic annotation /// EN…	NM_199021 // GO:0005515 // protein binding // not recorded /// NM_199021 // GO:0008239 // dipeptidyl-peptidase activity // not recorded /// ENSMUST00000112606 // GO:0005515 // protein binding // not recorded /// ENSMUST00000112606 // GO:0008239 // dipeptidyl-peptidase activity // not recorded /// ENSMUST00000035420 // GO:0005515 // protein binding // not recorded /// ENSMUST00000035420 // GO:0008…
10585467	aminoglycoside phosphotransferase domain containing 1	Agphd1	0.0353713	0.00410956	-1.54843	down	-1.46157	down	-1.2091	down	-1.33241	down	-1.61919	down	-0.179511	-0.0962302	0.177357	0.0372505	-0.243977	0.451291	235386	BC038618	NM_177351 // GO:0008150 // biological_process // no biological data available /// ENSMUST00000039742 // GO:0008150 // biological_process // no biological data available /// BC038618 // GO:0008150 // biological_process // no biological data available	NM_177351 // GO:0005575 // cellular_component // no biological data available /// NM_177351 // GO:0005737 // cytoplasm // inferred from electronic annotation /// ENSMUST00000039742 // GO:0005575 // cellular_component // no biological data available /// ENSMUST00000039742 // GO:0005737 // cytoplasm // inferred from electronic annotation /// BC038618 // GO:0005575 // cellular_component // no biolog…	NM_177351 // GO:0003674 // molecular_function // no biological data available /// NM_177351 // GO:0016301 // kinase activity // inferred from electronic annotation /// NM_177351 // GO:0016740 // transferase activity // inferred from electronic annotation /// ENSMUST00000039742 // GO:0003674 // molecular_function // no biological data available /// ENSMUST00000039742 // GO:0016301 // kinase activi…
10445338	ectonucleotide pyrophosphatase/phosphodiesterase 5	Enpp5	0.0356739	0.00423668	-1.54345	down	1.08483	up	-1.27368	down	-1.55303	down	-1.15247	down	-0.392038	0.351589	-0.114889	-0.400969	0.0293846	0.234119	83965	AF233377	NM_032003 // GO:0008152 // metabolic process // inferred from electronic annotation /// NM_032003 // GO:0009166 // nucleotide catabolic process // not recorded /// NM_001168620 // GO:0008152 // metabolic process // inferred from electronic annotation /// NM_001168620 // GO:0009166 // nucleotide catabolic process // not recorded /// ENSMUST00000024756 // GO:0008152 // metabolic process // inferred…	NM_032003 // GO:0005576 // extracellular region // inferred from electronic annotation /// NM_032003 // GO:0005624 // membrane fraction // not recorded /// NM_032003 // GO:0005887 // integral to plasma membrane // not recorded /// NM_032003 // GO:0016020 // membrane // inferred from electronic annotation /// NM_032003 // GO:0016021 // integral to membrane // inferred from electronic annotation //…	NM_032003 // GO:0003824 // catalytic activity // inferred from electronic annotation /// NM_032003 // GO:0004551 // nucleotide diphosphatase activity // not recorded /// NM_032003 // GO:0016787 // hydrolase activity // inferred from electronic annotation /// NM_001168620 // GO:0003824 // catalytic activity // inferred from electronic annotation /// NM_001168620 // GO:0004551 // nucleotide diphosp…
10399036	UEV and lactate/malate dehyrogenase domains	Uevld	0.0740493	0.0234605	-1.54224	down	-1.23113	down	-1.17663	down	-1.46164	down	-1.43417	down	-0.272877	0.052158	0.117483	-0.19544	-0.168073	0.352147	54122	BC054796	NM_001040695 // GO:0005975 // carbohydrate metabolic process // inferred from electronic annotation /// NM_001040695 // GO:0006096 // glycolysis // inferred from electronic annotation /// NM_001040695 // GO:0006464 // protein modification process // inferred from electronic annotation /// NM_001040695 // GO:0008150 // biological_process // no biological data available /// NM_001040695 // GO:00081…	NM_001040695 // GO:0005575 // cellular_component // no biological data available /// ENSMUST00000094398 // GO:0005575 // cellular_component // no biological data available /// BC054796 // GO:0005575 // cellular_component // no biological data available	NM_001040695 // GO:0003674 // molecular_function // no biological data available /// NM_001040695 // GO:0003824 // catalytic activity // inferred from electronic annotation /// NM_001040695 // GO:0005488 // binding // inferred from electronic annotation /// NM_001040695 // GO:0016491 // oxidoreductase activity // inferred from electronic annotation /// NM_001040695 // GO:0016616 // oxidoreductase…
10590383	differentially expressed in B16F10 1	Deb1	0.0890282	0.033435	-1.54211	down	-1.21876	down	-1.27	down	-1.74976	down	-1.38823	down	-0.307237	0.0322574	-0.0271578	-0.489484	-0.155582	0.31767	26901	BC027548
10474381	kinesin family member 18A	Kif18a	0.0545929	0.01252	-1.53671	down	-2.22226	down	-1.23998	down	-1.69851	down	-2.22018	down	0.130711	-0.40147	0.440239	-0.0137145	-0.400121	0.750557	228421	BC016095	NM_139303 // GO:0006810 // transport // inferred from electronic annotation /// NM_139303 // GO:0007018 // microtubule-based movement // inferred from electronic annotation /// NM_139303 // GO:0015031 // protein transport // inferred from electronic annotation /// ENSMUST00000028527 // GO:0006810 // transport // inferred from electronic annotation /// ENSMUST00000028527 // GO:0007018 // microtubu…	NM_139303 // GO:0005634 // nucleus // inferred from electronic annotation /// NM_139303 // GO:0005737 // cytoplasm // inferred from electronic annotation /// NM_139303 // GO:0005856 // cytoskeleton // inferred from electronic annotation /// NM_139303 // GO:0005874 // microtubule // inferred from electronic annotation /// NM_139303 // GO:0042995 // cell projection // inferred from electronic annot…	NM_139303 // GO:0000166 // nucleotide binding // inferred from electronic annotation /// NM_139303 // GO:0003774 // motor activity // inferred from electronic annotation /// NM_139303 // GO:0003777 // microtubule motor activity // inferred from electronic annotation /// NM_139303 // GO:0005524 // ATP binding // inferred from electronic annotation /// ENSMUST00000028527 // GO:0000166 // nucleotide…
10464924	RAB1B, member RAS oncogene family	Rab1b	0.0223939	0.000217535	-1.53322	down	-1.06917	down	-1.13583	down	-1.16273	down	-1.12762	down	-0.420714	0.0993656	0.0121072	-0.0216624	0.0225732	0.195852	76308	BC016408	NM_029576 // GO:0006810 // transport // inferred from electronic annotation /// NM_029576 // GO:0007264 // small GTPase mediated signal transduction // inferred from electronic annotation /// NM_029576 // GO:0008150 // biological_process // no biological data available /// NM_029576 // GO:0015031 // protein transport // inferred from electronic annotation /// ENSMUST00000025804 // GO:0006810 // t…	NM_029576 // GO:0005737 // cytoplasm // inferred from electronic annotation /// NM_029576 // GO:0005739 // mitochondrion // inferred from direct assay /// NM_029576 // GO:0016020 // membrane // inferred from electronic annotation /// ENSMUST00000025804 // GO:0005737 // cytoplasm // inferred from electronic annotation /// ENSMUST00000025804 // GO:0005739 // mitochondrion // inferred from direct as…	NM_029576 // GO:0000166 // nucleotide binding // inferred from electronic annotation /// NM_029576 // GO:0003674 // molecular_function // no biological data available /// NM_029576 // GO:0005525 // GTP binding // inferred from electronic annotation /// ENSMUST00000025804 // GO:0000166 // nucleotide binding // inferred from electronic annotation /// ENSMUST00000025804 // GO:0003674 // molecular_fu…
10404071	tripartite motif-containing 38	Trim38	0.0878437	0.031897	-1.52997	down	1.11683	up	1.06311	up	-1.26258	down	-1.07873	down	-0.534218	0.238698	0.167581	-0.257094	-0.0300488	0.0792861	214158	BC150836	NM_001029935 // GO:0008150 // biological_process // no biological data available /// ENSMUST00000074067 // GO:0008150 // biological_process // no biological data available /// BC150836 // GO:0008150 // biological_process // no biological data available	NM_001029935 // GO:0005575 // cellular_component // no biological data available /// ENSMUST00000074067 // GO:0005575 // cellular_component // no biological data available /// BC150836 // GO:0005575 // cellular_component // no biological data available	NM_001029935 // GO:0003674 // molecular_function // no biological data available /// NM_001029935 // GO:0046872 // metal ion binding // inferred from electronic annotation /// ENSMUST00000074067 // GO:0003674 // molecular_function // no biological data available /// ENSMUST00000074067 // GO:0046872 // metal ion binding // inferred from electronic annotation /// BC150836 // GO:0003674 // molecular…
10460732	zinc finger, HIT domain containing 2	Znhit2	0.0280838	0.00152272	-1.52709	down	-1.12722	down	-1.08449	down	-1.25349	down	-1.10253	down	-0.426954	0.0110674	0.0668132	-0.142115	0.0430126	0.183835	29805	BC092256	NM_013859 // GO:0008150 // biological_process // no biological data available /// BC092256 // GO:0008150 // biological_process // no biological data available	NM_013859 // GO:0005575 // cellular_component // no biological data available /// BC092256 // GO:0005575 // cellular_component // no biological data available	NM_013859 // GO:0003674 // molecular_function // no biological data available /// NM_013859 // GO:0046872 // metal ion binding // inferred from electronic annotation /// BC092256 // GO:0003674 // molecular_function // no biological data available /// BC092256 // GO:0046872 // metal ion binding // inferred from electronic annotation
10373756	phospholipase A2, group III	Pla2g3	0.0897456	0.034164	-1.52337	down	-1.13378	down	-1.09823	down	-1.52678	down	-1.20905	down	-0.251044	0.175087	0.22105	-0.254268	0.0823491	0.356226	237625	BC079556	NM_172791 // GO:0008150 // biological_process // no biological data available /// ENSMUST00000064265 // GO:0008150 // biological_process // no biological data available /// BC079556 // GO:0008150 // biological_process // no biological data available /// ENSMUST00000044682 // GO:0008150 // biological_process // no biological data available /// ENSMUST00000064236 // GO:0008150 // biological_process…	NM_172791 // GO:0005575 // cellular_component // no biological data available /// ENSMUST00000064265 // GO:0005575 // cellular_component // no biological data available /// BC079556 // GO:0005575 // cellular_component // no biological data available /// ENSMUST00000044682 // GO:0005575 // cellular_component // no biological data available /// ENSMUST00000064236 // GO:0005575 // cellular_component…	NM_172791 // GO:0003674 // molecular_function // no biological data available /// ENSMUST00000064265 // GO:0003674 // molecular_function // no biological data available /// BC079556 // GO:0003674 // molecular_function // no biological data available /// ENSMUST00000044682 // GO:0003674 // molecular_function // no biological data available /// ENSMUST00000064236 // GO:0003674 // molecular_function…
10429201	NFU1 iron-sulfur cluster scaffold homolog (S. cerevisiae)	Nfu1	0.0589793	0.0150214	-1.51781	down	-1.16547	down	-1.14818	down	-1.30529	down	-1.4062	down	-0.326327	0.054746	0.0763178	-0.108702	-0.216139	0.275663	56748	BC018355|AY335195	NM_020045 // GO:0008150 // biological_process // no biological data available /// NM_020045 // GO:0016226 // iron-sulfur cluster assembly // inferred from electronic annotation /// NM_001170591 // GO:0008150 // biological_process // no biological data available /// NM_001170591 // GO:0016226 // iron-sulfur cluster assembly // inferred from electronic annotation /// ENSMUST00000117583 // GO:000815…	NM_020045 // GO:0005737 // cytoplasm // inferred from electronic annotation /// NM_020045 // GO:0005739 // mitochondrion // inferred from direct assay /// NM_020045 // GO:0005829 // cytosol // not recorded /// NM_001170591 // GO:0005737 // cytoplasm // inferred from electronic annotation /// NM_001170591 // GO:0005739 // mitochondrion // inferred from direct assay /// NM_001170591 // GO:0005829 /…	NM_020045 // GO:0005506 // iron ion binding // inferred from electronic annotation /// NM_020045 // GO:0005515 // protein binding // inferred from physical interaction /// NM_020045 // GO:0051536 // iron-sulfur cluster binding // inferred from electronic annotation /// NM_001170591 // GO:0005506 // iron ion binding // inferred from electronic annotation /// NM_001170591 // GO:0005515 // protein b…
10515337	nuclear autoantigenic sperm protein (histone-binding)	Nasp	0.0966537	0.03887	-1.513	down	-1.42206	down	1.02771	up	-1.22197	down	-1.33857	down	-0.322049	-0.232623	0.314792	-0.0138407	-0.145334	0.275363	50927	AF034610	NM_016777 // GO:0001824 // blastocyst development // inferred from mutant phenotype /// NM_016777 // GO:0006260 // DNA replication // inferred from direct assay /// NM_016777 // GO:0006810 // transport // inferred from electronic annotation /// NM_016777 // GO:0007049 // cell cycle // inferred from direct assay /// NM_016777 // GO:0008283 // cell proliferation // inferred from direct assay /// NM…	NM_016777 // GO:0005634 // nucleus // inferred from direct assay /// NM_016777 // GO:0005737 // cytoplasm // inferred from electronic annotation /// NM_001081475 // GO:0005634 // nucleus // inferred from direct assay /// NM_001081475 // GO:0005737 // cytoplasm // inferred from electronic annotation /// ENSMUST00000030457 // GO:0005634 // nucleus // inferred from direct assay /// ENSMUST0000003045…	NM_016777 // GO:0005515 // protein binding // inferred from physical interaction /// NM_016777 // GO:0042393 // histone binding // inferred from direct assay /// NM_016777 // GO:0051879 // Hsp90 protein binding // inferred from direct assay /// NM_001081475 // GO:0005515 // protein binding // inferred from physical interaction /// NM_001081475 // GO:0042393 // histone binding // inferred from dir…
10593842	tetraspanin 3	Tspan3	0.088283	0.0324489	-1.5127	down	-1.11365	down	-1.20057	down	-1.69931	down	-1.29031	down	-0.294745	0.147086	0.0386537	-0.462576	-0.0653442	0.302377	56434	BC043072		NM_019793 // GO:0016020 // membrane // inferred from electronic annotation /// NM_019793 // GO:0016021 // integral to membrane // inferred from electronic annotation /// ENSMUST00000034876 // GO:0016020 // membrane // inferred from electronic annotation /// ENSMUST00000034876 // GO:0016021 // integral to membrane // inferred from electronic annotation /// BC043072 // GO:0016020 // membrane // inf…
10402648	brain protein 44-like	Brp44l	0.0445637	0.0077363	-1.51075	down	-1.18893	down	-1.42349	down	-1.95275	down	-1.56361	down	-0.132099	0.213502	-0.0462681	-0.50235	-0.181715	0.463161	55951	BC103767	NM_018819 // GO:0008150 // biological_process // no biological data available /// ENSMUST00000046754 // GO:0008150 // biological_process // no biological data available /// BC103767 // GO:0008150 // biological_process // no biological data available /// ENSMUST00000024637 // GO:0008150 // biological_process // no biological data available	NM_018819 // GO:0005739 // mitochondrion // inferred from direct assay /// NM_018819 // GO:0005743 // mitochondrial inner membrane // inferred from direct assay /// ENSMUST00000046754 // GO:0005739 // mitochondrion // inferred from direct assay /// ENSMUST00000046754 // GO:0005743 // mitochondrial inner membrane // inferred from direct assay /// BC103767 // GO:0005739 // mitochondrion // inferred…	NM_018819 // GO:0003674 // molecular_function // no biological data available /// ENSMUST00000046754 // GO:0003674 // molecular_function // no biological data available /// BC103767 // GO:0003674 // molecular_function // no biological data available /// ENSMUST00000024637 // GO:0003674 // molecular_function // no biological data available
10515257	RAD54 like (S. cerevisiae)	Rad54l	0.0500177	0.010048	-1.50516	down	-1.71125	down	-1.15157	down	-1.38009	down	-1.61821	down	-0.0848339	-0.269963	0.301487	0.0403206	-0.189311	0.505084	19366	BC021643	NM_009015 // GO:0000724 // double-strand break repair via homologous recombination // inferred from genetic interaction /// NM_009015 // GO:0006281 // DNA repair // inferred from electronic annotation /// NM_009015 // GO:0006302 // double-strand break repair // inferred from genetic interaction /// NM_009015 // GO:0006974 // response to DNA damage stimulus // inferred from mutant phenotype /// NM…	NM_009015 // GO:0005634 // nucleus // inferred from electronic annotation /// NM_001122958 // GO:0005634 // nucleus // inferred from electronic annotation /// NM_001122959 // GO:0005634 // nucleus // inferred from electronic annotation /// ENSMUST00000102704 // GO:0005634 // nucleus // inferred from electronic annotation /// ENSMUST00000102705 // GO:0005634 // nucleus // inferred from electronic …	NM_009015 // GO:0000166 // nucleotide binding // inferred from electronic annotation /// NM_009015 // GO:0003676 // nucleic acid binding // inferred from electronic annotation /// NM_009015 // GO:0003677 // DNA binding // inferred from electronic annotation /// NM_009015 // GO:0004386 // helicase activity // inferred from electronic annotation /// NM_009015 // GO:0005524 // ATP binding // inferre…
10404898	predicted gene 1574	Gm1574	0.0278348	0.000765187	-1.49906	down	-1.20287	down	-1.19979	down	-1.1672	down	-1.10328	down	-0.372348	-0.0547751	-0.0510689	-0.0113354	0.0699115	0.211711	380842	BC064117	BC064117 // GO:0008150 // biological_process // no biological data available /// ENSMUST00000076622 // GO:0008150 // biological_process // no biological data available	BC064117 // GO:0005575 // cellular_component // no biological data available /// ENSMUST00000076622 // GO:0005575 // cellular_component // no biological data available	BC064117 // GO:0003674 // molecular_function // no biological data available /// ENSMUST00000076622 // GO:0003674 // molecular_function // no biological data available
10409190	centromere protein P	Cenpp	0.066068	0.0192919	-1.49705	down	-1.88817	down	-1.29637	down	-1.56997	down	-1.86225	down	0.187159	-0.147703	0.394805	0.118548	-0.127765	0.769284	66336	BC147208	NM_025495 // GO:0008150 // biological_process // no biological data available /// ENSMUST00000021818 // GO:0008150 // biological_process // no biological data available /// BC147208 // GO:0008150 // biological_process // no biological data available /// ENSMUST00000021823 // GO:0008150 // biological_process // no biological data available	NM_025495 // GO:0000775 // chromosome, centromeric region // inferred from electronic annotation /// NM_025495 // GO:0005575 // cellular_component // no biological data available /// NM_025495 // GO:0005634 // nucleus // inferred from electronic annotation /// NM_025495 // GO:0005694 // chromosome // inferred from electronic annotation /// ENSMUST00000021818 // GO:0000775 // chromosome, centromer…	NM_025495 // GO:0003674 // molecular_function // no biological data available /// ENSMUST00000021818 // GO:0003674 // molecular_function // no biological data available /// BC147208 // GO:0003674 // molecular_function // no biological data available /// ENSMUST00000021823 // GO:0003674 // molecular_function // no biological data available
10379153	aldolase C, fructose-bisphosphate	Aldoc	0.0913435	0.0349947	-1.49648	down	-1.06266	down	-1.38674	down	-1.56734	down	-1.1281	down	-0.275668	0.218225	-0.165785	-0.342405	0.132019	0.305908	11676	BC008184	NM_009657 // GO:0006096 // glycolysis // inferred from electronic annotation /// NM_009657 // GO:0006915 // apoptosis // not recorded /// NM_009657 // GO:0007568 // aging // not recorded /// NM_009657 // GO:0008152 // metabolic process // inferred from electronic annotation /// NM_009657 // GO:0051289 // protein homotetramerization // not recorded /// NM_009657 // GO:0051290 // protein heterotetr…	NM_009657 // GO:0005737 // cytoplasm // not recorded /// NM_009657 // GO:0005739 // mitochondrion // inferred from direct assay /// NM_009657 // GO:0030424 // axon // not recorded /// ENSMUST00000102478 // GO:0005737 // cytoplasm // not recorded /// ENSMUST00000102478 // GO:0005739 // mitochondrion // inferred from direct assay /// ENSMUST00000102478 // GO:0030424 // axon // not recorded /// ENSM…	NM_009657 // GO:0003824 // catalytic activity // inferred from electronic annotation /// NM_009657 // GO:0004332 // fructose-bisphosphate aldolase activity // non-traceable author statement /// NM_009657 // GO:0005515 // protein binding // inferred from physical interaction /// NM_009657 // GO:0016829 // lyase activity // inferred from electronic annotation /// ENSMUST00000102478 // GO:0003824 //…
10593927	secretory carrier membrane protein 5	Scamp5	0.0854503	0.0304378	-1.49557	down	-1.13114	down	-1.17257	down	-1.41168	down	-1.07387	down	-0.403893	-0.000970205	-0.0528758	-0.320609	0.0739826	0.176802	56807	BC018613	NM_020270 // GO:0006810 // transport // inferred from electronic annotation /// NM_020270 // GO:0006887 // exocytosis // inferred from electronic annotation /// NM_020270 // GO:0015031 // protein transport // inferred from electronic annotation /// ENSMUST00000046587 // GO:0006810 // transport // inferred from electronic annotation /// ENSMUST00000046587 // GO:0006887 // exocytosis // inferred fr…	NM_020270 // GO:0005768 // endosome // inferred from electronic annotation /// NM_020270 // GO:0005794 // Golgi apparatus // inferred from electronic annotation /// NM_020270 // GO:0005886 // plasma membrane // inferred from electronic annotation /// NM_020270 // GO:0008021 // synaptic vesicle // not recorded /// NM_020270 // GO:0008021 // synaptic vesicle // inferred from sequence or structural …
10590933	piwi-like homolog 4 (Drosophila)	Piwil4	0.0966537	0.0389622	-1.49458	down	-1.29384	down	-1.02227	down	-1.50258	down	-1.23347	down	-0.221314	-0.0132313	0.326653	-0.229019	0.0557059	0.358423	330890	AB258534	NM_177905 // GO:0006417 // regulation of translation // inferred from electronic annotation /// NM_177905 // GO:0007126 // meiosis // inferred from electronic annotation /// NM_177905 // GO:0007275 // multicellular organismal development // inferred from electronic annotation /// NM_177905 // GO:0007283 // spermatogenesis // inferred from mutant phenotype /// NM_177905 // GO:0030154 // cell diffe…	NM_177905 // GO:0005634 // nucleus // inferred from direct assay /// NM_177905 // GO:0005737 // cytoplasm // inferred from direct assay /// NM_177905 // GO:0043186 // P granule // inferred from direct assay /// NM_177905 // GO:0071547 // piP-body // inferred from direct assay /// ENSMUST00000076946 // GO:0005634 // nucleus // inferred from direct assay /// ENSMUST00000076946 // GO:0005737 // cyto…	NM_177905 // GO:0003676 // nucleic acid binding // inferred from electronic annotation /// NM_177905 // GO:0003723 // RNA binding // inferred from electronic annotation /// NM_177905 // GO:0005515 // protein binding // inferred from physical interaction /// NM_177905 // GO:0034584 // piRNA binding // inferred from direct assay /// ENSMUST00000076946 // GO:0003676 // nucleic acid binding // inferr…
10552140	CCAAT/enhancer binding protein (C/EBP), alpha	Cebpa	0.0719547	0.022226	-1.49242	down	1.09754	up	-1.04476	down	-1.33042	down	-1.04062	down	-0.525984	0.185934	-0.0114985	-0.36022	-0.00576909	0.0516672	12606	BC011118	NM_007678 // GO:0000050 // urea cycle // inferred from direct assay /// NM_007678 // GO:0000122 // negative regulation of transcription from RNA polymerase II promoter // inferred from direct assay /// NM_007678 // GO:0001889 // liver development // inferred from mutant phenotype /// NM_007678 // GO:0001892 // embryonic placenta development // inferred from genetic interaction /// NM_007678 // GO…	NM_007678 // GO:0005634 // nucleus // inferred from direct assay /// NM_007678 // GO:0005634 // nucleus // not recorded /// NM_007678 // GO:0005667 // transcription factor complex // inferred from direct assay /// NM_007678 // GO:0005667 // transcription factor complex // not recorded /// NM_007678 // GO:0016363 // nuclear matrix // not recorded /// NM_007678 // GO:0035189 // Rb-E2F complex // no…	NM_007678 // GO:0003677 // DNA binding // inferred from direct assay /// NM_007678 // GO:0003677 // DNA binding // not recorded /// NM_007678 // GO:0003700 // transcription factor activity // inferred from direct assay /// NM_007678 // GO:0003700 // transcription factor activity // non-traceable author statement /// NM_007678 // GO:0003704 // specific RNA polymerase II transcription factor activi…
10364468	basigin	Bsg	0.0677583	0.0203275	-1.49169	down	-1.14414	down	-1.15273	down	-1.57473	down	-1.19963	down	-0.337413	0.0452757	0.0344766	-0.415569	-0.0230506	0.239533	12215	AY089967		NM_009768 // GO:0005739 // mitochondrion // not recorded /// NM_009768 // GO:0005886 // plasma membrane // inferred from electronic annotation /// NM_009768 // GO:0016020 // membrane // inferred from electronic annotation /// NM_009768 // GO:0016021 // integral to membrane // inferred from electronic annotation /// NM_009768 // GO:0042383 // sarcolemma // not recorded /// NM_009768 // GO:0045121 …	NM_009768 // GO:0005515 // protein binding // inferred from physical interaction /// NM_009768 // GO:0005529 // sugar binding // inferred from electronic annotation /// NM_009768 // GO:0005537 // mannose binding // inferred from electronic annotation /// NM_001077184 // GO:0005515 // protein binding // inferred from physical interaction /// NM_001077184 // GO:0005529 // sugar binding // inferred …
10540579	myotubularin related protein 14	Mtmr14	0.0368234	0.00468026	-1.48771	down	-1.21748	down	-1.17423	down	-1.37669	down	-1.2561	down	-0.217243	0.0719538	0.124135	-0.10535	0.0268997	0.355855	97287	BC018294	NM_026849 // GO:0016311 // dephosphorylation // inferred from electronic annotation /// ENSMUST00000113146 // GO:0016311 // dephosphorylation // inferred from electronic annotation /// BC018294 // GO:0016311 // dephosphorylation // inferred from electronic annotation /// ENSMUST00000032403 // GO:0016311 // dephosphorylation // inferred from electronic annotation /// ENSMUST00000042548 // GO:00163…	NM_026849 // GO:0005737 // cytoplasm // inferred from electronic annotation /// ENSMUST00000113146 // GO:0005737 // cytoplasm // inferred from electronic annotation /// BC018294 // GO:0005737 // cytoplasm // inferred from electronic annotation /// ENSMUST00000032403 // GO:0005737 // cytoplasm // inferred from electronic annotation /// ENSMUST00000042548 // GO:0005737 // cytoplasm // inferred from…	NM_026849 // GO:0004725 // protein tyrosine phosphatase activity // inferred from electronic annotation /// NM_026849 // GO:0016787 // hydrolase activity // inferred from electronic annotation /// NM_026849 // GO:0016791 // phosphatase activity // inferred from electronic annotation /// ENSMUST00000113146 // GO:0004725 // protein tyrosine phosphatase activity // inferred from electronic annotatio…
10438909	ATPase type 13A3	Atp13a3	0.0368234	0.0046391	-1.48294	down	-1.24046	down	1.24245	up	-1.03444	down	-1.09483	down	-0.45376	-0.196177	0.427886	0.0658414	-0.0160058	0.114696	224088		NM_001128096 // GO:0006754 // ATP biosynthetic process // inferred from electronic annotation /// NM_001128096 // GO:0006812 // cation transport // inferred from electronic annotation /// NM_001128096 // GO:0008150 // biological_process // no biological data available /// NM_001128096 // GO:0008152 // metabolic process // inferred from electronic annotation /// NM_001128094 // GO:0006754 // ATP b…	NM_001128096 // GO:0005575 // cellular_component // no biological data available /// NM_001128096 // GO:0016020 // membrane // inferred from electronic annotation /// NM_001128096 // GO:0016021 // integral to membrane // inferred from electronic annotation /// NM_001128094 // GO:0005575 // cellular_component // no biological data available /// NM_001128094 // GO:0016020 // membrane // inferred fr…	NM_001128096 // GO:0000166 // nucleotide binding // inferred from electronic annotation /// NM_001128096 // GO:0003674 // molecular_function // no biological data available /// NM_001128096 // GO:0003824 // catalytic activity // inferred from electronic annotation /// NM_001128096 // GO:0005524 // ATP binding // inferred from electronic annotation /// NM_001128096 // GO:0015662 // ATPase activity…
10545339	mitochondrial ribosomal protein L35	Mrpl35	0.0764077	0.0247221	-1.48198	down	-1.11182	down	-1.25748	down	-1.39728	down	-1.35161	down	-0.282962	0.131635	-0.0459735	-0.198061	-0.150112	0.284564	66223	BC028750	NM_025430 // GO:0006412 // translation // inferred from electronic annotation /// NM_025430 // GO:0008150 // biological_process // no biological data available /// ENSMUST00000065103 // GO:0006412 // translation // inferred from electronic annotation /// ENSMUST00000065103 // GO:0008150 // biological_process // no biological data available /// BC028750 // GO:0006412 // translation // inferred fro…	NM_025430 // GO:0005622 // intracellular // inferred from electronic annotation /// NM_025430 // GO:0005739 // mitochondrion // inferred from direct assay /// NM_025430 // GO:0005840 // ribosome // inferred from electronic annotation /// NM_025430 // GO:0030529 // ribonucleoprotein complex // inferred from electronic annotation /// ENSMUST00000065103 // GO:0005622 // intracellular // inferred fro…	NM_025430 // GO:0003674 // molecular_function // no biological data available /// NM_025430 // GO:0003735 // structural constituent of ribosome // inferred from electronic annotation /// ENSMUST00000065103 // GO:0003674 // molecular_function // no biological data available /// ENSMUST00000065103 // GO:0003735 // structural constituent of ribosome // inferred from electronic annotation /// BC02875…
10364194	lanosterol synthase	Lss	0.0450092	0.00795612	-1.47658	down	-1.19084	down	-1.07655	down	-1.27771	down	-1.46169	down	-0.218312	0.0919655	0.237536	-0.00961018	-0.203697	0.343945	16987	BC029082	NM_146006 // GO:0006694 // steroid biosynthetic process // inferred from electronic annotation /// NM_146006 // GO:0006695 // cholesterol biosynthetic process // not recorded /// NM_146006 // GO:0008150 // biological_process // no biological data available /// NM_146006 // GO:0008610 // lipid biosynthetic process // inferred from electronic annotation /// NM_146006 // GO:0016125 // sterol metabol…	NM_146006 // GO:0005575 // cellular_component // no biological data available /// NM_146006 // GO:0005783 // endoplasmic reticulum // inferred from electronic annotation /// NM_146006 // GO:0005792 // microsome // not recorded /// NM_146006 // GO:0016020 // membrane // inferred from electronic annotation /// ENSMUST00000048678 // GO:0005575 // cellular_component // no biological data available //…	NM_146006 // GO:0000250 // lanosterol synthase activity // not recorded /// NM_146006 // GO:0003674 // molecular_function // no biological data available /// NM_146006 // GO:0003824 // catalytic activity // inferred from electronic annotation /// NM_146006 // GO:0016853 // isomerase activity // inferred from electronic annotation /// NM_146006 // GO:0016866 // intramolecular transferase activity …
10376474	mitochondrial ribosomal protein L55	Mrpl55	0.0360233	0.0043746	-1.47098	down	-1.07473	down	-1.11044	down	-1.41386	down	-1.13283	down	-0.398873	0.0539331	0.006773	-0.341737	-0.0220296	0.157901	67212	BC028538	NM_026035 // GO:0008150 // biological_process // no biological data available /// ENSMUST00000116374 // GO:0008150 // biological_process // no biological data available /// ENSMUST00000045697 // GO:0008150 // biological_process // no biological data available /// ENSMUST00000108785 // GO:0008150 // biological_process // no biological data available /// BC028538 // GO:0008150 // biological_process…	NM_026035 // GO:0005575 // cellular_component // no biological data available /// NM_026035 // GO:0005739 // mitochondrion // inferred from direct assay /// NM_026035 // GO:0005840 // ribosome // inferred from electronic annotation /// NM_026035 // GO:0030529 // ribonucleoprotein complex // inferred from electronic annotation /// ENSMUST00000116374 // GO:0005575 // cellular_component // no biolog…	NM_026035 // GO:0003674 // molecular_function // no biological data available /// ENSMUST00000116374 // GO:0003674 // molecular_function // no biological data available /// ENSMUST00000045697 // GO:0003674 // molecular_function // no biological data available /// ENSMUST00000108785 // GO:0003674 // molecular_function // no biological data available /// BC028538 // GO:0003674 // molecular_function…
10596533	testis expressed gene 264	Tex264	0.0474704	0.00916448	-1.47061	down	-1.24698	down	-1.30713	down	-1.60759	down	-1.32012	down	-0.131859	0.106115	0.0381578	-0.260345	0.0238911	0.424558	21767	BC002248	NM_011573 // GO:0008150 // biological_process // no biological data available /// NM_001081654 // GO:0008150 // biological_process // no biological data available /// ENSMUST00000046735 // GO:0008150 // biological_process // no biological data available /// BC002248 // GO:0008150 // biological_process // no biological data available	NM_011573 // GO:0005575 // cellular_component // no biological data available /// NM_001081654 // GO:0005575 // cellular_component // no biological data available /// ENSMUST00000046735 // GO:0005575 // cellular_component // no biological data available /// BC002248 // GO:0005575 // cellular_component // no biological data available	NM_011573 // GO:0003674 // molecular_function // no biological data available /// NM_001081654 // GO:0003674 // molecular_function // no biological data available /// ENSMUST00000046735 // GO:0003674 // molecular_function // no biological data available /// BC002248 // GO:0003674 // molecular_function // no biological data available
10417538	pyruvate dehydrogenase (lipoamide) beta	Pdhb	0.0725396	0.0227025	-1.44007	down	-1.1371	down	-1.0259	down	-1.23981	down	-1.18819	down	-0.372522	-0.0317485	0.116723	-0.156506	-0.095144	0.153617	68263	BC094468	NM_024221 // GO:0006086 // acetyl-CoA biosynthetic process from pyruvate // not recorded /// NM_024221 // GO:0006096 // glycolysis // inferred from electronic annotation /// NM_024221 // GO:0008152 // metabolic process // inferred from electronic annotation /// NM_024221 // GO:0055114 // oxidation reduction // inferred from electronic annotation /// ENSMUST00000022268 // GO:0006086 // acetyl-CoA …	NM_024221 // GO:0005739 // mitochondrion // inferred from direct assay /// NM_024221 // GO:0005739 // mitochondrion // not recorded /// NM_024221 // GO:0045254 // pyruvate dehydrogenase complex // not recorded /// ENSMUST00000022268 // GO:0005739 // mitochondrion // inferred from direct assay /// ENSMUST00000022268 // GO:0005739 // mitochondrion // not recorded /// ENSMUST00000022268 // GO:004525…	NM_024221 // GO:0003824 // catalytic activity // inferred from electronic annotation /// NM_024221 // GO:0004739 // pyruvate dehydrogenase (acetyl-transferring) activity // not recorded /// NM_024221 // GO:0016491 // oxidoreductase activity // inferred from electronic annotation /// ENSMUST00000022268 // GO:0003824 // catalytic activity // inferred from electronic annotation /// ENSMUST0000002226…
10424411	tumor susceptibility gene 101	Tsg101	0.0406347	0.00620709	-1.43391	down	-1.05479	down	-1.04044	down	-1.26437	down	-1.16252	down	-0.4179	0.0250982	0.0448596	-0.236361	-0.115205	0.102056	22088	BC085308	NM_021884 // GO:0001558 // regulation of cell growth // inferred from direct assay /// NM_021884 // GO:0006464 // protein modification process // inferred from electronic annotation /// NM_021884 // GO:0006513 // protein monoubiquitination // not recorded /// NM_021884 // GO:0006810 // transport // inferred from electronic annotation /// NM_021884 // GO:0007049 // cell cycle // inferred from elec…	NM_021884 // GO:0005634 // nucleus // inferred by curator /// NM_021884 // GO:0005634 // nucleus // not recorded /// NM_021884 // GO:0005737 // cytoplasm // inferred from direct assay /// NM_021884 // GO:0005768 // endosome // inferred from electronic annotation /// NM_021884 // GO:0016020 // membrane // inferred from electronic annotation /// ENSMUST00000014546 // GO:0005634 // nucleus // inferr…	NM_021884 // GO:0003714 // transcription corepressor activity // inferred from direct assay /// NM_021884 // GO:0005515 // protein binding // inferred from physical interaction /// NM_021884 // GO:0019787 // small conjugating protein ligase activity // inferred from electronic annotation /// NM_021884 // GO:0030374 // ligand-dependent nuclear receptor transcription coactivator activity // not rec…
10595840	acid phosphatase-like 2	Acpl2	0.0850694	0.0301335	-1.43253	down	-1.04951	down	-1.23766	down	-1.66693	down	-1.32217	down	-0.284594	0.164261	-0.0736357	-0.503217	-0.16893	0.233974	235534	BC023960	NM_153420 // GO:0008150 // biological_process // no biological data available /// ENSMUST00000120101 // GO:0008150 // biological_process // no biological data available /// ENSMUST00000112951 // GO:0008150 // biological_process // no biological data available /// ENSMUST00000078478 // GO:0008150 // biological_process // no biological data available /// ENSMUST00000119141 // GO:0008150 // biologic…	NM_153420 // GO:0005575 // cellular_component // no biological data available /// NM_153420 // GO:0005576 // extracellular region // inferred from electronic annotation /// ENSMUST00000120101 // GO:0005575 // cellular_component // no biological data available /// ENSMUST00000120101 // GO:0005576 // extracellular region // inferred from electronic annotation /// ENSMUST00000112951 // GO:0005575 //…	NM_153420 // GO:0003674 // molecular_function // no biological data available /// NM_153420 // GO:0003993 // acid phosphatase activity // inferred from electronic annotation /// NM_153420 // GO:0016787 // hydrolase activity // inferred from electronic annotation /// ENSMUST00000120101 // GO:0003674 // molecular_function // no biological data available /// ENSMUST00000120101 // GO:0003993 // acid …
10599576	pancreatic progenitor cell differentiation and proliferation factor homolog (zebrafish)RIKEN cDNA 2700038C09 gene	Ppdpf	0.0551991	0.0130202	-1.43107	down	-1.08607	down	-1.17133	down	-1.64149	down	-1.20015	down	-0.256508	0.14147	0.0324386	-0.454423	-0.00263309	0.260584	66496	BC100439	NM_025598 // GO:0007275 // multicellular organismal development // inferred from electronic annotation /// NM_025598 // GO:0008150 // biological_process // no biological data available /// NM_025598 // GO:0030154 // cell differentiation // inferred from electronic annotation /// ENSMUST00000108841 // GO:0007275 // multicellular organismal development // inferred from electronic annotation /// ENS…	NM_025598 // GO:0005575 // cellular_component // no biological data available /// ENSMUST00000108841 // GO:0005575 // cellular_component // no biological data available /// ENSMUST00000016488 // GO:0005575 // cellular_component // no biological data available /// ENSMUST00000116367 // GO:0005575 // cellular_component // no biological data available /// BC100439 // GO:0005575 // cellular_component…	NM_025598 // GO:0003674 // molecular_function // no biological data available /// ENSMUST00000108841 // GO:0003674 // molecular_function // no biological data available /// ENSMUST00000016488 // GO:0003674 // molecular_function // no biological data available /// ENSMUST00000116367 // GO:0003674 // molecular_function // no biological data available /// BC100439 // GO:0003674 // molecular_function…
10533090	replication factor C (activator 1) 5	Rfc5	0.0561735	0.0134816	-1.4268	down	-1.05608	down	1.01136	up	-1.12323	down	-1.21601	down	-0.344828	0.0892321	0.184247	0.000298182	-0.114201	0.167954	72151	BC089001	NM_028128 // GO:0006260 // DNA replication // inferred from electronic annotation /// ENSMUST00000086461 // GO:0006260 // DNA replication // inferred from electronic annotation /// BC089001 // GO:0006260 // DNA replication // inferred from electronic annotation /// ENSMUST00000111953 // GO:0006260 // DNA replication // inferred from electronic annotation	NM_028128 // GO:0005634 // nucleus // inferred from electronic annotation /// NM_028128 // GO:0005663 // DNA replication factor C complex // inferred from electronic annotation /// ENSMUST00000086461 // GO:0005634 // nucleus // inferred from electronic annotation /// ENSMUST00000086461 // GO:0005663 // DNA replication factor C complex // inferred from electronic annotation /// BC089001 // GO:0005…	NM_028128 // GO:0000166 // nucleotide binding // inferred from electronic annotation /// NM_028128 // GO:0003677 // DNA binding // inferred from electronic annotation /// NM_028128 // GO:0003689 // DNA clamp loader activity // inferred from electronic annotation /// NM_028128 // GO:0005524 // ATP binding // inferred from electronic annotation /// NM_028128 // GO:0017111 // nucleoside-triphosphata…
10579307	RIKEN cDNA 2810422J05 gene	2810422J05Rik	0.0746695	0.024027	-1.4212	down	-1.02035	down	-1.15078	down	-1.38063	down	-1.17912	down	-0.304248	0.173798	0.00025622	-0.26246	-0.0348447	0.202865	75620	BC048938	NM_029366 // GO:0008150 // biological_process // no biological data available /// ENSMUST00000093456 // GO:0008150 // biological_process // no biological data available /// BC048938 // GO:0008150 // biological_process // no biological data available /// ENSMUST00000118850 // GO:0008150 // biological_process // no biological data available /// ENSMUST00000121623 // GO:0008150 // biological_process…	NM_029366 // GO:0005575 // cellular_component // no biological data available /// ENSMUST00000093456 // GO:0005575 // cellular_component // no biological data available /// BC048938 // GO:0005575 // cellular_component // no biological data available /// ENSMUST00000118850 // GO:0005575 // cellular_component // no biological data available /// ENSMUST00000121623 // GO:0005575 // cellular_component…	NM_029366 // GO:0003674 // molecular_function // no biological data available /// ENSMUST00000093456 // GO:0003674 // molecular_function // no biological data available /// BC048938 // GO:0003674 // molecular_function // no biological data available /// ENSMUST00000118850 // GO:0003674 // molecular_function // no biological data available /// ENSMUST00000121623 // GO:0003674 // molecular_function…
10561059	predicted gene 7092	Gm7092	0.030468	0.00220967	-1.41886	down	1.1118	up	1.01689	up	-1.28805	down	-1.07394	down	-0.432684	0.22495	0.0962151	-0.293145	-0.0308688	0.0720472	632778	BC038495	NM_001039243 // GO:0008150 // biological_process // no biological data available /// ENSMUST00000098663 // GO:0008150 // biological_process // no biological data available /// BC038495 // GO:0008150 // biological_process // no biological data available	NM_001039243 // GO:0005575 // cellular_component // no biological data available /// ENSMUST00000098663 // GO:0005575 // cellular_component // no biological data available /// BC038495 // GO:0005575 // cellular_component // no biological data available	NM_001039243 // GO:0003674 // molecular_function // no biological data available /// ENSMUST00000098663 // GO:0003674 // molecular_function // no biological data available /// BC038495 // GO:0003674 // molecular_function // no biological data available
10591653	transmembrane protein 205	Tmem205	0.0531616	0.0116365	-1.39383	down	-1.13385	down	-1.27089	down	-1.48835	down	-1.2646	down	-0.18268	0.115147	-0.0494707	-0.277341	-0.0423128	0.296371	235043	BC010787	NM_178577 // GO:0008150 // biological_process // no biological data available /// ENSMUST00000046831 // GO:0008150 // biological_process // no biological data available /// BC010787 // GO:0008150 // biological_process // no biological data available	NM_178577 // GO:0005575 // cellular_component // no biological data available /// NM_178577 // GO:0016020 // membrane // inferred from electronic annotation /// NM_178577 // GO:0016021 // integral to membrane // inferred from electronic annotation /// ENSMUST00000046831 // GO:0005575 // cellular_component // no biological data available /// ENSMUST00000046831 // GO:0016020 // membrane // inferred…	NM_178577 // GO:0003674 // molecular_function // no biological data available /// ENSMUST00000046831 // GO:0003674 // molecular_function // no biological data available /// BC010787 // GO:0003674 // molecular_function // no biological data available
10592114	FAD-dependent oxidoreductase domain containing 1	Foxred1	0.0438104	0.00743076	-1.39362	down	-1.26953	down	-1.23356	down	-1.45801	down	-1.39635	down	-0.122492	0.0120446	0.0535161	-0.187665	-0.125318	0.35634	235169	BC024806	NM_172291 // GO:0008150 // biological_process // no biological data available /// NM_172291 // GO:0055114 // oxidation reduction // inferred from electronic annotation /// ENSMUST00000043805 // GO:0008150 // biological_process // no biological data available /// ENSMUST00000043805 // GO:0055114 // oxidation reduction // inferred from electronic annotation /// BC024806 // GO:0008150 // biological_…	NM_172291 // GO:0005739 // mitochondrion // inferred from direct assay /// NM_172291 // GO:0016020 // membrane // inferred from electronic annotation /// NM_172291 // GO:0016021 // integral to membrane // inferred from electronic annotation /// ENSMUST00000043805 // GO:0005739 // mitochondrion // inferred from direct assay /// ENSMUST00000043805 // GO:0016020 // membrane // inferred from electron…	NM_172291 // GO:0003674 // molecular_function // no biological data available /// NM_172291 // GO:0016491 // oxidoreductase activity // inferred from electronic annotation /// ENSMUST00000043805 // GO:0003674 // molecular_function // no biological data available /// ENSMUST00000043805 // GO:0016491 // oxidoreductase activity // inferred from electronic annotation /// BC024806 // GO:0003674 // mol…
10539279	ancient ubiquitous protein 1	Aup1	0.0674825	0.0201248	-1.39102	down	-1.01571	down	-1.13844	down	-1.32243	down	-1.18419	down	-0.314767	0.138883	-0.0256847	-0.241812	-0.0825265	0.161375	11993	U41736	NM_007517 // GO:0008152 // metabolic process // inferred from electronic annotation /// ENSMUST00000092618 // GO:0008152 // metabolic process // inferred from electronic annotation /// U41736 // GO:0008152 // metabolic process // inferred from electronic annotation	NM_007517 // GO:0005783 // endoplasmic reticulum // inferred from electronic annotation /// NM_007517 // GO:0016020 // membrane // inferred from electronic annotation /// NM_007517 // GO:0016021 // integral to membrane // inferred from electronic annotation /// ENSMUST00000092618 // GO:0005783 // endoplasmic reticulum // inferred from electronic annotation /// ENSMUST00000092618 // GO:0016020 // …	NM_007517 // GO:0008415 // acyltransferase activity // inferred from electronic annotation /// ENSMUST00000092618 // GO:0008415 // acyltransferase activity // inferred from electronic annotation /// U41736 // GO:0008415 // acyltransferase activity // inferred from electronic annotation
10364038	ureidopropionase, beta	Upb1	0.0280974	0.00163589	-1.38674	down	-1.02653	down	1.03049	up	-1.12966	down	-1.05005	down	-0.384056	0.0498635	0.130977	-0.0882484	0.0171828	0.0876462	103149	BC021388	NM_133995 // GO:0006807 // nitrogen compound metabolic process // inferred from electronic annotation /// NM_133995 // GO:0019482 // beta-alanine metabolic process // not recorded /// ENSMUST00000039925 // GO:0006807 // nitrogen compound metabolic process // inferred from electronic annotation /// ENSMUST00000039925 // GO:0019482 // beta-alanine metabolic process // not recorded /// BC021388 // G…	NM_133995 // GO:0005625 // soluble fraction // not recorded /// NM_133995 // GO:0005737 // cytoplasm // inferred from electronic annotation /// ENSMUST00000039925 // GO:0005625 // soluble fraction // not recorded /// ENSMUST00000039925 // GO:0005737 // cytoplasm // inferred from electronic annotation /// BC021388 // GO:0005625 // soluble fraction // not recorded /// BC021388 // GO:0005737 // cyto…	NM_133995 // GO:0003837 // beta-ureidopropionase activity // not recorded /// NM_133995 // GO:0008270 // zinc ion binding // not recorded /// NM_133995 // GO:0016787 // hydrolase activity // inferred from electronic annotation /// NM_133995 // GO:0016810 // hydrolase activity, acting on carbon-nitrogen (but not peptide) bonds // inferred from electronic annotation /// NM_133995 // GO:0046872 // m…
10439130	uridine monophosphate synthetase	Umps	0.054711	0.0126443	-1.3839	down	-1.37224	down	-1.23388	down	-1.25108	down	-1.41795	down	-0.0655324	-0.0533212	0.100008	0.0800352	-0.100599	0.403209	22247	BC095981	NM_009471 // GO:0006207 // 'de novo' pyrimidine base biosynthetic process // inferred from electronic annotation /// NM_009471 // GO:0006221 // pyrimidine nucleotide biosynthetic process // inferred from electronic annotation /// NM_009471 // GO:0008150 // biological_process // no biological data available /// NM_009471 // GO:0008152 // metabolic process // inferred from electronic annotation ///…	NM_009471 // GO:0005575 // cellular_component // no biological data available /// ENSMUST00000023510 // GO:0005575 // cellular_component // no biological data available /// BC095981 // GO:0005575 // cellular_component // no biological data available	NM_009471 // GO:0003674 // molecular_function // no biological data available /// NM_009471 // GO:0003824 // catalytic activity // inferred from electronic annotation /// NM_009471 // GO:0004588 // orotate phosphoribosyltransferase activity // inferred from electronic annotation /// NM_009471 // GO:0004590 // orotidine-5'-phosphate decarboxylase activity // inferred from electronic annotation ///…
10402752	RIKEN cDNA 2010107E04 gene	2010107E04Rik	0.052164	0.0110029	-1.38085	down	-1.06633	down	-1.10366	down	-1.40372	down	-1.19026	down	-0.285836	0.0870759	0.037432	-0.309526	-0.0715504	0.179724	70257	BC055712	NM_027360 // GO:0008150 // biological_process // no biological data available /// ENSMUST00000021719 // GO:0008150 // biological_process // no biological data available /// BC055712 // GO:0008150 // biological_process // no biological data available	NM_027360 // GO:0005739 // mitochondrion // inferred from direct assay /// ENSMUST00000021719 // GO:0005739 // mitochondrion // inferred from direct assay /// BC055712 // GO:0005739 // mitochondrion // inferred from direct assay	NM_027360 // GO:0003674 // molecular_function // no biological data available /// ENSMUST00000021719 // GO:0003674 // molecular_function // no biological data available /// BC055712 // GO:0003674 // molecular_function // no biological data available
10525471	NADH dehydrogenase (ubiquinone) 1 beta subcomplex, 11	Ndufb11	0.0435939	0.00732378	-1.37796	down	-1.0452	down	-1.14848	down	-1.32824	down	-1.12969	down	-0.280458	0.118307	-0.0176496	-0.227437	0.0061512	0.18208	104130	BC027265	NM_019435 // GO:0006810 // transport // inferred from electronic annotation /// NM_019435 // GO:0008150 // biological_process // no biological data available /// NM_019435 // GO:0022900 // electron transport chain // inferred from electronic annotation /// ENSMUST00000116621 // GO:0006810 // transport // inferred from electronic annotation /// ENSMUST00000116621 // GO:0008150 // biological_proces…	NM_019435 // GO:0005739 // mitochondrion // inferred from direct assay /// NM_019435 // GO:0005743 // mitochondrial inner membrane // inferred from electronic annotation /// NM_019435 // GO:0016020 // membrane // inferred from electronic annotation /// NM_019435 // GO:0016021 // integral to membrane // inferred from electronic annotation /// NM_019435 // GO:0070469 // respiratory chain // inferre…	NM_019435 // GO:0003674 // molecular_function // no biological data available /// ENSMUST00000116621 // GO:0003674 // molecular_function // no biological data available /// ENSMUST00000033373 // GO:0003674 // molecular_function // no biological data available /// BC027265 // GO:0003674 // molecular_function // no biological data available
10476362	minichromosome maintenance deficient 8 (S. cerevisiae)	Mcm8	0.0450092	0.00806391	-1.37602	down	-1.34327	down	1.05125	up	-1.11003	down	-1.17986	down	-0.280421	-0.245662	0.252195	0.0294832	-0.0585345	0.180084	66634	BC046780	NM_025676 // GO:0006260 // DNA replication // inferred from electronic annotation /// NM_025676 // GO:0006350 // transcription // inferred from electronic annotation /// NM_025676 // GO:0007049 // cell cycle // inferred from electronic annotation /// NM_025676 // GO:0008150 // biological_process // no biological data available /// NM_025676 // GO:0045449 // regulation of transcription // inferred…	NM_025676 // GO:0005575 // cellular_component // no biological data available /// NM_025676 // GO:0005634 // nucleus // inferred from electronic annotation /// ENSMUST00000066559 // GO:0005575 // cellular_component // no biological data available /// ENSMUST00000066559 // GO:0005634 // nucleus // inferred from electronic annotation /// BC046780 // GO:0005575 // cellular_component // no biological…	NM_025676 // GO:0000166 // nucleotide binding // inferred from electronic annotation /// NM_025676 // GO:0003674 // molecular_function // no biological data available /// NM_025676 // GO:0003677 // DNA binding // inferred from electronic annotation /// NM_025676 // GO:0005524 // ATP binding // inferred from electronic annotation /// NM_025676 // GO:0017111 // nucleoside-triphosphatase activity //…
10421906	diaphanous homolog 3 (Drosophila)	Diap3	0.0280838	0.00133027	-1.37599	down	1.02938	up	1.18272	up	1.04165	up	1.1373	up	-0.534356	-0.0321112	0.168221	-0.0150086	0.111723	-0.0738837	56419		BC085191 // GO:0016043 // cellular component organization // inferred from electronic annotation /// BC085191 // GO:0030036 // actin cytoskeleton organization // inferred from electronic annotation	BC085191 // GO:0005634 // nucleus // not recorded /// BC085191 // GO:0005737 // cytoplasm // not recorded	BC085191 // GO:0003779 // actin binding // inferred from electronic annotation
10525111	DEAD (Asp-Glu-Ala-Asp) box polypeptide 54	Ddx54	0.0280838	0.00118502	-1.3702	down	-1.07106	down	-1.08207	down	-1.23387	down	-1.08557	down	-0.287326	0.068017	0.0532665	-0.136133	0.0486053	0.167056	71990	AF319547	NM_028041 // GO:0006350 // transcription // inferred from electronic annotation /// NM_028041 // GO:0008150 // biological_process // no biological data available /// NM_028041 // GO:0045449 // regulation of transcription // inferred from electronic annotation /// ENSMUST00000111876 // GO:0006350 // transcription // inferred from electronic annotation /// ENSMUST00000111876 // GO:0008150 // biolog…	NM_028041 // GO:0005575 // cellular_component // no biological data available /// NM_028041 // GO:0005634 // nucleus // inferred from electronic annotation /// ENSMUST00000111876 // GO:0005575 // cellular_component // no biological data available /// ENSMUST00000111876 // GO:0005634 // nucleus // inferred from electronic annotation /// AF319547 // GO:0005575 // cellular_component // no biological…	NM_028041 // GO:0000166 // nucleotide binding // inferred from electronic annotation /// NM_028041 // GO:0003674 // molecular_function // no biological data available /// NM_028041 // GO:0003676 // nucleic acid binding // inferred from electronic annotation /// NM_028041 // GO:0003723 // RNA binding // inferred from electronic annotation /// NM_028041 // GO:0004386 // helicase activity // inferre…
10406270	glutaredoxin	Glrx	0.052164	0.011136	-1.36757	down	1.02471	up	-1.25258	down	-1.46469	down	1.02261	up	-0.28068	0.206153	-0.153974	-0.379659	0.20319	0.170933	93692	AF109314	NM_053108 // GO:0006810 // transport // inferred from electronic annotation /// NM_053108 // GO:0022900 // electron transport chain // inferred from electronic annotation /// NM_053108 // GO:0045454 // cell redox homeostasis // inferred from electronic annotation /// ENSMUST00000022082 // GO:0006810 // transport // inferred from electronic annotation /// ENSMUST00000022082 // GO:0022900 // electr…	NM_053108 // GO:0005737 // cytoplasm // inferred from electronic annotation /// NM_053108 // GO:0005739 // mitochondrion // inferred from direct assay /// ENSMUST00000022082 // GO:0005737 // cytoplasm // inferred from electronic annotation /// ENSMUST00000022082 // GO:0005739 // mitochondrion // inferred from direct assay /// AF109314 // GO:0005737 // cytoplasm // inferred from electronic annotat…	NM_053108 // GO:0009055 // electron carrier activity // inferred from electronic annotation /// NM_053108 // GO:0015035 // protein disulfide oxidoreductase activity // inferred from electronic annotation /// NM_053108 // GO:0019153 // protein-disulfide reductase (glutathione) activity // traceable author statement /// ENSMUST00000022082 // GO:0009055 // electron carrier activity // inferred from …
10567412	exoribonuclease 2 | acyl-CoA synthetase medium-chain family member 3	Eri2|Acsm3	0.0655763	0.0190608	-1.36428	down	-1.55017	down	-1.09402	down	-1.40978	down	-1.75438	down	0.0149264	-0.169368	0.333422	-0.0324111	-0.347899	0.463061	71151 | 20216	BC052150	NM_027698 // GO:0008150 // biological_process // no biological data available /// NM_016870 // GO:0006629 // lipid metabolic process // inferred from electronic annotation /// NM_016870 // GO:0006631 // fatty acid metabolic process // inferred from electronic annotation /// NM_016870 // GO:0006633 // fatty acid biosynthetic process // inferred from direct assay /// NM_016870 // GO:0008152 // meta…	NM_027698 // GO:0005575 // cellular_component // no biological data available /// NM_027698 // GO:0005622 // intracellular // inferred from electronic annotation /// NM_016870 // GO:0005739 // mitochondrion // inferred from direct assay /// NM_016870 // GO:0005759 // mitochondrial matrix // inferred from direct assay /// ENSMUST00000033224 // GO:0005575 // cellular_component // no biological data…	NM_027698 // GO:0003674 // molecular_function // no biological data available /// NM_027698 // GO:0003676 // nucleic acid binding // inferred from electronic annotation /// NM_027698 // GO:0004518 // nuclease activity // inferred from electronic annotation /// NM_027698 // GO:0004527 // exonuclease activity // inferred from electronic annotation /// NM_027698 // GO:0016787 // hydrolase activity /…
10579437	coiled-coil domain containing 124	Ccdc124	0.0881918	0.0323762	-1.36233	down	-1.11259	down	-1.20285	down	-1.19598	down	-1.14127	down	-0.260101	0.032052	-0.0804844	-0.0722278	-0.00467555	0.185971	234388	BC049678	NM_026964 // GO:0008150 // biological_process // no biological data available /// ENSMUST00000007865 // GO:0008150 // biological_process // no biological data available /// BC049678 // GO:0008150 // biological_process // no biological data available	NM_026964 // GO:0005575 // cellular_component // no biological data available /// ENSMUST00000007865 // GO:0005575 // cellular_component // no biological data available /// BC049678 // GO:0005575 // cellular_component // no biological data available	NM_026964 // GO:0003674 // molecular_function // no biological data available /// ENSMUST00000007865 // GO:0003674 // molecular_function // no biological data available /// BC049678 // GO:0003674 // molecular_function // no biological data available
10461459	synaptotagmin VII	Syt7	0.0589793	0.0150385	-1.36136	down	1.01019	up	-1.10871	down	-1.35881	down	-1.21821	down	-0.25408	0.205602	0.0420823	-0.251376	-0.0937915	0.19097	54525	AB075901	NM_173068 // GO:0001778 // plasma membrane repair // inferred from direct assay /// NM_173068 // GO:0006810 // transport // inferred from electronic annotation /// NM_173068 // GO:0017158 // regulation of calcium ion-dependent exocytosis // not recorded /// NM_173068 // GO:0050796 // regulation of insulin secretion // not recorded /// NM_173067 // GO:0001778 // plasma membrane repair // inferred …	NM_173068 // GO:0005624 // membrane fraction // not recorded /// NM_173068 // GO:0005764 // lysosome // inferred from direct assay /// NM_173068 // GO:0008021 // synaptic vesicle // inferred from electronic annotation /// NM_173068 // GO:0016020 // membrane // inferred from electronic annotation /// NM_173068 // GO:0016021 // integral to membrane // inferred from electronic annotation /// NM_1730…	NM_173068 // GO:0005215 // transporter activity // inferred from electronic annotation /// NM_173068 // GO:0005509 // calcium ion binding // not recorded /// NM_173068 // GO:0046872 // metal ion binding // inferred from electronic annotation /// NM_173067 // GO:0005215 // transporter activity // inferred from electronic annotation /// NM_173067 // GO:0005509 // calcium ion binding // not recorded…
10361323	Cnksr family member 3	Cnksr3	0.0595382	0.0159562	-1.36121	down	-1.0522	down	-1.31494	down	-1.76562	down	-1.30299	down	-0.207763	0.163713	-0.157868	-0.583052	-0.144695	0.237126	215748	AY151137	NM_172546 // GO:0008150 // biological_process // no biological data available /// NM_172546 // GO:0009966 // regulation of signal transduction // inferred from electronic annotation /// ENSMUST00000015346 // GO:0008150 // biological_process // no biological data available /// ENSMUST00000015346 // GO:0009966 // regulation of signal transduction // inferred from electronic annotation /// AY151137 …	NM_172546 // GO:0005575 // cellular_component // no biological data available /// NM_172546 // GO:0005737 // cytoplasm // inferred from electronic annotation /// NM_172546 // GO:0016020 // membrane // inferred from electronic annotation /// ENSMUST00000015346 // GO:0005575 // cellular_component // no biological data available /// ENSMUST00000015346 // GO:0005737 // cytoplasm // inferred from elec…	NM_172546 // GO:0003674 // molecular_function // no biological data available /// NM_172546 // GO:0005515 // protein binding // inferred from electronic annotation /// ENSMUST00000015346 // GO:0003674 // molecular_function // no biological data available /// ENSMUST00000015346 // GO:0005515 // protein binding // inferred from electronic annotation /// AY151137 // GO:0003674 // molecular_function …
10520010	peptidase (mitochondrial processing) beta	Pmpcb	0.0435534	0.00728959	-1.35823	down	-1.13445	down	-1.13601	down	-1.30992	down	-1.16825	down	-0.22758	0.0321566	0.0301714	-0.175326	-0.0101948	0.214152	73078	BC087943	NM_028431 // GO:0006508 // proteolysis // inferred from electronic annotation /// NM_028431 // GO:0008150 // biological_process // no biological data available /// ENSMUST00000030882 // GO:0006508 // proteolysis // inferred from electronic annotation /// ENSMUST00000030882 // GO:0008150 // biological_process // no biological data available /// BC087943 // GO:0006508 // proteolysis // inferred fro…	NM_028431 // GO:0005739 // mitochondrion // inferred from direct assay /// NM_028431 // GO:0005739 // mitochondrion // not recorded /// NM_028431 // GO:0005743 // mitochondrial inner membrane // inferred from direct assay /// ENSMUST00000030882 // GO:0005739 // mitochondrion // inferred from direct assay /// ENSMUST00000030882 // GO:0005739 // mitochondrion // not recorded /// ENSMUST00000030882 …	NM_028431 // GO:0003674 // molecular_function // no biological data available /// NM_028431 // GO:0003824 // catalytic activity // inferred from electronic annotation /// NM_028431 // GO:0004222 // metalloendopeptidase activity // inferred from electronic annotation /// NM_028431 // GO:0008233 // peptidase activity // inferred from electronic annotation /// NM_028431 // GO:0008237 // metallopepti…
10499975	predicted gene 9125 | TD and POZ domain containing 1	Gm9125|Tdpoz1	0.0624105	0.0174598	-1.35179	down	1.03754	up	1.08016	up	-1.28497	down	-1.05819	down	-0.389503	0.0985301	0.15661	-0.316373	-0.0362255	0.0453672	668359 | 207213	AF290198	NM_001163730 // GO:0008150 // biological_process // no biological data available	NM_001163730 // GO:0005575 // cellular_component // no biological data available	NM_001163730 // GO:0003674 // molecular_function // no biological data available
10499971	predicted gene 9125 | TD and POZ domain containing 1	Gm9125|Tdpoz1	0.0624105	0.0174442	-1.35154	down	1.03796	up	1.08044	up	-1.2848	down	-1.05786	down	-0.389709	0.0986503	0.15651	-0.316655	-0.0362596	0.0448926	668359 | 207213	AF290198	NM_001163730 // GO:0008150 // biological_process // no biological data available	NM_001163730 // GO:0005575 // cellular_component // no biological data available	NM_001163730 // GO:0003674 // molecular_function // no biological data available
10563323	nucleobindin 1	Nucb1	0.0791691	0.0266093	-1.35093	down	1.00786	up	-1.11341	down	-1.18863	down	-1.06207	down	-0.243822	0.201418	0.0351413	-0.0591784	0.103245	0.190127	18220	BC072554		NM_001163662 // GO:0005737 // cytoplasm // inferred from electronic annotation /// NM_001163662 // GO:0005794 // Golgi apparatus // inferred from electronic annotation /// NM_001163662 // GO:0016020 // membrane // inferred from electronic annotation /// NM_008749 // GO:0005737 // cytoplasm // inferred from electronic annotation /// NM_008749 // GO:0005794 // Golgi apparatus // inferred from elect…	NM_001163662 // GO:0003677 // DNA binding // inferred from electronic annotation /// NM_001163662 // GO:0005509 // calcium ion binding // inferred from electronic annotation /// NM_008749 // GO:0003677 // DNA binding // inferred from electronic annotation /// NM_008749 // GO:0005509 // calcium ion binding // inferred from electronic annotation /// ENSMUST00000033096 // GO:0003677 // DNA binding /…
10363629	phenazine biosynthesis-like protein domain containing	Pbld	0.0429782	0.00693382	-1.34717	down	-1.00926	down	-1.01477	down	-1.14781	down	1.06643	up	-0.367186	0.0494479	0.0415924	-0.136139	0.155537	0.0627441	68371	BC019997	NM_026701 // GO:0008150 // biological_process // no biological data available /// NM_026701 // GO:0009058 // biosynthetic process // inferred from electronic annotation /// ENSMUST00000020266 // GO:0008150 // biological_process // no biological data available /// ENSMUST00000020266 // GO:0009058 // biosynthetic process // inferred from electronic annotation /// BC019997 // GO:0008150 // biologica…	NM_026701 // GO:0005575 // cellular_component // no biological data available /// ENSMUST00000020266 // GO:0005575 // cellular_component // no biological data available /// BC019997 // GO:0005575 // cellular_component // no biological data available	NM_026701 // GO:0003674 // molecular_function // no biological data available /// NM_026701 // GO:0003824 // catalytic activity // inferred from electronic annotation /// NM_026701 // GO:0016853 // isomerase activity // inferred from electronic annotation /// ENSMUST00000020266 // GO:0003674 // molecular_function // no biological data available /// ENSMUST00000020266 // GO:0003824 // catalytic ac…
10431140	RIKEN cDNA 1810041L15 gene	1810041L15Rik	0.0740493	0.0234977	-1.34705	down	1.1599	up	1.0613	up	-1.09705	down	1.07057	up	-0.368282	0.275521	0.147349	-0.0721122	0.159901	0.0615223	72301	BC062953	NM_001163145 // GO:0008150 // biological_process // no biological data available /// ENSMUST00000080751 // GO:0008150 // biological_process // no biological data available /// BC062953 // GO:0008150 // biological_process // no biological data available /// ENSMUST00000089026 // GO:0008150 // biological_process // no biological data available	NM_001163145 // GO:0005575 // cellular_component // no biological data available /// NM_001163145 // GO:0016020 // membrane // inferred from electronic annotation /// NM_001163145 // GO:0016021 // integral to membrane // inferred from electronic annotation /// ENSMUST00000080751 // GO:0005575 // cellular_component // no biological data available /// ENSMUST00000080751 // GO:0016020 // membrane //…	NM_001163145 // GO:0003674 // molecular_function // no biological data available /// ENSMUST00000080751 // GO:0003674 // molecular_function // no biological data available /// BC062953 // GO:0003674 // molecular_function // no biological data available /// ENSMUST00000089026 // GO:0003674 // molecular_function // no biological data available
10438690	replication factor C (activator 1) 4 | eukaryotic translation initiation factor 4A2	Rfc4|Eif4a2	0.055151	0.0128762	-1.34704	down	-1.53917	down	-1.07656	down	-1.32801	down	-1.61925	down	-0.0454782	-0.237839	0.277891	-0.0249491	-0.311011	0.384316	106344 | 13682	BC003335	NM_145480 // GO:0006260 // DNA replication // inferred from electronic annotation /// NM_145480 // GO:0008150 // biological_process // no biological data available /// NM_013506 // GO:0006412 // translation // inferred from electronic annotation /// NM_013506 // GO:0051789 // response to protein stimulus // inferred from direct assay /// NM_001123037 // GO:0006412 // translation // inferred from …	NM_145480 // GO:0005575 // cellular_component // no biological data available /// NM_145480 // GO:0005634 // nucleus // inferred from electronic annotation /// NM_145480 // GO:0005663 // DNA replication factor C complex // inferred from electronic annotation /// ENSMUST00000023598 // GO:0005575 // cellular_component // no biological data available /// ENSMUST00000023598 // GO:0005634 // nucleus /…	NM_145480 // GO:0000166 // nucleotide binding // inferred from electronic annotation /// NM_145480 // GO:0003674 // molecular_function // no biological data available /// NM_145480 // GO:0003677 // DNA binding // inferred from electronic annotation /// NM_145480 // GO:0003689 // DNA clamp loader activity // inferred from electronic annotation /// NM_145480 // GO:0005524 // ATP binding // inferred…
10456723		BC031181	0.0280838	0.00122699	-1.34417	down	-1.11891	down	-1.14793	down	-1.31075	down	-1.15588	down	-0.187043	0.0775738	0.0406392	-0.150723	0.0306737	0.239671	407819	BC016084	BC016084 // GO:0008150 // biological_process // no biological data available /// ENSMUST00000040284 // GO:0008150 // biological_process // no biological data available	BC016084 // GO:0005575 // cellular_component // no biological data available /// ENSMUST00000040284 // GO:0005575 // cellular_component // no biological data available	BC016084 // GO:0003674 // molecular_function // no biological data available /// ENSMUST00000040284 // GO:0003674 // molecular_function // no biological data available
10369761	receptor accessory protein 3	Reep3	0.025673	0.000409184	-1.34329	down	-1.04852	down	-1.05943	down	-1.19328	down	-1.12583	down	-0.259197	0.0982148	0.0832841	-0.0883601	-0.00442187	0.16657	28193	BC004607	NM_178606 // GO:0008150 // biological_process // no biological data available /// ENSMUST00000020023 // GO:0008150 // biological_process // no biological data available /// BC004607 // GO:0008150 // biological_process // no biological data available	NM_178606 // GO:0005575 // cellular_component // no biological data available /// NM_178606 // GO:0016020 // membrane // inferred from electronic annotation /// NM_178606 // GO:0016021 // integral to membrane // inferred from electronic annotation /// ENSMUST00000020023 // GO:0005575 // cellular_component // no biological data available /// ENSMUST00000020023 // GO:0016020 // membrane // inferred…	NM_178606 // GO:0003674 // molecular_function // no biological data available /// ENSMUST00000020023 // GO:0003674 // molecular_function // no biological data available /// BC004607 // GO:0003674 // molecular_function // no biological data available
10588722	MON1 homolog A (yeast)	Mon1a	0.0336791	0.00345772	-1.34323	down	-1.07157	down	-1.09647	down	-1.12172	down	-1.15451	down	-0.28967	0.0363065	0.0031724	-0.0296707	-0.0712479	0.136036	72825	BC058717	NM_028369 // GO:0006879 // cellular iron ion homeostasis // inferred from mutant phenotype /// NM_028369 // GO:0009306 // protein secretion // inferred from mutant phenotype /// NM_028369 // GO:0015031 // protein transport // inferred from mutant phenotype /// ENSMUST00000035202 // GO:0006879 // cellular iron ion homeostasis // inferred from mutant phenotype /// ENSMUST00000035202 // GO:0009306 /…	NM_028369 // GO:0005575 // cellular_component // no biological data available /// ENSMUST00000035202 // GO:0005575 // cellular_component // no biological data available /// BC058717 // GO:0005575 // cellular_component // no biological data available	NM_028369 // GO:0003674 // molecular_function // no biological data available /// ENSMUST00000035202 // GO:0003674 // molecular_function // no biological data available /// BC058717 // GO:0003674 // molecular_function // no biological data available
10512065	predicted gene 12387	Gm12387	0.0607168	0.0166079	-1.33981	down	-2.77717	down	-1.17924	down	-1.80796	down	-2.0199	down	0.287261	-0.76433	0.471423	-0.145079	-0.304995	0.709286	621880	BC020099
10451918	UBX domain protein 6 | chromatin assembly factor 1, subunit A (p150)	Ubxn6|Chaf1a	0.0551991	0.0130329	-1.33694	down	-1.06413	down	-1.14233	down	-1.27559	down	-1.04758	down	-0.239521	0.0897433	-0.0125713	-0.171748	0.112353	0.179412	66530 | 27221	BC049963	NM_013733 // GO:0006260 // DNA replication // inferred from electronic annotation /// NM_013733 // GO:0006281 // DNA repair // inferred from electronic annotation /// NM_013733 // GO:0006350 // transcription // inferred from electronic annotation /// NM_013733 // GO:0006974 // response to DNA damage stimulus // inferred from electronic annotation /// NM_013733 // GO:0007049 // cell cycle // infer…	NM_024432 // GO:0005634 // nucleus // inferred from electronic annotation /// NM_024432 // GO:0005737 // cytoplasm // inferred from electronic annotation /// NM_024432 // GO:0005856 // cytoskeleton // inferred from electronic annotation /// NM_013733 // GO:0005634 // nucleus // inferred from electronic annotation /// ENSMUST00000019722 // GO:0005634 // nucleus // inferred from electronic annotati…	NM_013733 // GO:0005515 // protein binding // inferred from physical interaction
10537441	aarF domain containing kinase 2	Adck2	0.0946001	0.0371678	-1.33311	down	-1.10688	down	-1.17301	down	-1.58083	down	-1.22649	down	-0.218083	0.0502187	-0.0334989	-0.463963	-0.0978174	0.196716	57869	BC069944	NM_178873 // GO:0008150 // biological_process // no biological data available /// ENSMUST00000051249 // GO:0008150 // biological_process // no biological data available /// BC069944 // GO:0008150 // biological_process // no biological data available	NM_178873 // GO:0005575 // cellular_component // no biological data available /// NM_178873 // GO:0005739 // mitochondrion // inferred from direct assay /// NM_178873 // GO:0016020 // membrane // inferred from electronic annotation /// NM_178873 // GO:0016021 // integral to membrane // inferred from electronic annotation /// ENSMUST00000051249 // GO:0005575 // cellular_component // no biological …	NM_178873 // GO:0000166 // nucleotide binding // inferred from electronic annotation /// NM_178873 // GO:0003674 // molecular_function // no biological data available /// NM_178873 // GO:0004674 // protein serine/threonine kinase activity // inferred from electronic annotation /// NM_178873 // GO:0005524 // ATP binding // inferred from electronic annotation /// NM_178873 // GO:0016301 // kinase a…
10491883	acid phosphatase 1, soluble	Acp1	0.0886962	0.0330738	-1.3301	down	-1.11172	down	-1.03873	down	-1.19671	down	-1.14203	down	-0.28338	-0.0246382	0.0733458	-0.130912	-0.0634464	0.12816	11431	BC093527	NM_001110239 // GO:0006470 // protein amino acid dephosphorylation // inferred from electronic annotation /// ENSMUST00000074038 // GO:0006470 // protein amino acid dephosphorylation // inferred from electronic annotation /// BC093527 // GO:0006470 // protein amino acid dephosphorylation // inferred from electronic annotation	NM_001110239 // GO:0005737 // cytoplasm // inferred from electronic annotation /// NM_001110239 // GO:0019717 // synaptosome // not recorded /// ENSMUST00000074038 // GO:0005737 // cytoplasm // inferred from electronic annotation /// ENSMUST00000074038 // GO:0019717 // synaptosome // not recorded /// BC093527 // GO:0005737 // cytoplasm // inferred from electronic annotation /// BC093527 // GO:001…	NM_001110239 // GO:0003993 // acid phosphatase activity // inferred from direct assay /// NM_001110239 // GO:0003993 // acid phosphatase activity // not recorded /// NM_001110239 // GO:0004721 // phosphoprotein phosphatase activity // inferred from electronic annotation /// NM_001110239 // GO:0004725 // protein tyrosine phosphatase activity // not recorded /// NM_001110239 // GO:0004726 // non-me…
10524790	citron	Cit	0.0526515	0.0114089	-1.3293	down	-1.48349	down	-1.02418	down	-1.2895	down	-1.28553	down	-0.0563089	-0.214643	0.31988	-0.0124545	-0.00800896	0.354356	12704	AF086824|U39904|BC023775|BC051165|AF086823|AK132200|AK145037|BC031156|AK048090	NM_007708 // GO:0000070 // mitotic sister chromatid segregation // inferred from mutant phenotype /// NM_007708 // GO:0000086 // G2/M transition of mitotic cell cycle // not recorded /// NM_007708 // GO:0000910 // cytokinesis // inferred from mutant phenotype /// NM_007708 // GO:0006468 // protein amino acid phosphorylation // inferred from electronic annotation /// NM_007708 // GO:0007030 // Gol…	NM_007708 // GO:0001726 // ruffle // inferred from direct assay /// NM_007708 // GO:0005737 // cytoplasm // inferred from direct assay /// NM_007708 // GO:0005773 // vacuole // inferred from direct assay /// NM_007708 // GO:0005794 // Golgi apparatus // not recorded /// NM_007708 // GO:0015629 // actin cytoskeleton // inferred from direct assay /// ENSMUST00000051704 // GO:0001726 // ruffle // in…	NM_007708 // GO:0000166 // nucleotide binding // inferred from electronic annotation /// NM_007708 // GO:0004672 // protein kinase activity // inferred from electronic annotation /// NM_007708 // GO:0004674 // protein serine/threonine kinase activity // inferred from direct assay /// NM_007708 // GO:0005083 // small GTPase regulator activity // inferred from electronic annotation /// NM_007708 //…
10602176	ribosomal protein L38 pseudogene	Gm7123	0.0572773	0.0139809	-1.32882	down	-1.07765	down	1.0642	up	-1.03422	down	1.02514	up	-0.329915	-0.0276591	0.170002	0.0316817	0.11605	0.0802266	633736		XM_001474608 // GO:0008150 // biological_process // no biological data available	XM_001474608 // GO:0005575 // cellular_component // no biological data available	XM_001474608 // GO:0003674 // molecular_function // no biological data available
10395612	G2/M-phase specific E3 ubiquitin ligase	G2e3	0.0979635	0.0398385	-1.32782	down	-1.53889	down	-1.12953	down	-1.52378	down	-1.69729	down	0.0506293	-0.162208	0.283965	-0.147966	-0.303553	0.459684	217558	BC086455	NM_001015099 // GO:0000209 // protein polyubiquitination // inferred from direct assay /// NM_001015099 // GO:0001824 // blastocyst development // inferred from mutant phenotype /// NM_001015099 // GO:0006464 // protein modification process // inferred from electronic annotation /// NM_001015099 // GO:0006915 // apoptosis // inferred from electronic annotation /// NM_001015099 // GO:0007275 // mu…	NM_001015099 // GO:0005575 // cellular_component // no biological data available /// NM_001015099 // GO:0005622 // intracellular // inferred from electronic annotation /// NM_001015099 // GO:0005634 // nucleus // inferred from electronic annotation /// NM_001015099 // GO:0005737 // cytoplasm // inferred from electronic annotation /// NM_001167963 // GO:0005575 // cellular_component // no biologic…	NM_001015099 // GO:0004842 // ubiquitin-protein ligase activity // inferred from direct assay /// NM_001015099 // GO:0005515 // protein binding // inferred from electronic annotation /// NM_001015099 // GO:0008270 // zinc ion binding // inferred from electronic annotation /// NM_001015099 // GO:0016874 // ligase activity // inferred from electronic annotation /// NM_001015099 // GO:0016881 // aci…
10366645	high mobility group AT-hook 2 | RIKEN cDNA 1700006J14 gene	Hmga2|1700006J14Rik	0.055151	0.0129156	-1.32781	down	-1.14451	down	-1.07022	down	-1.24659	down	-1.14088	down	-0.16403	0.0502884	0.147115	-0.0729715	0.0548762	0.245018	15364 | 321010	BC098228	NM_010441 // GO:0000122 // negative regulation of transcription from RNA polymerase II promoter // not recorded /// NM_010441 // GO:0006350 // transcription // inferred from electronic annotation /// NM_010441 // GO:0006355 // regulation of transcription, DNA-dependent // inferred from electronic annotation /// NM_010441 // GO:0007049 // cell cycle // inferred from electronic annotation /// NM_01…	NM_010441 // GO:0000228 // nuclear chromosome // inferred from direct assay /// NM_010441 // GO:0000785 // chromatin // inferred from electronic annotation /// NM_010441 // GO:0005634 // nucleus // not recorded /// NM_010441 // GO:0005694 // chromosome // inferred from electronic annotation /// ENSMUST00000072777 // GO:0000228 // nuclear chromosome // inferred from direct assay /// ENSMUST0000007…	NM_010441 // GO:0003677 // DNA binding // inferred from electronic annotation /// NM_010441 // GO:0005515 // protein binding // inferred from physical interaction /// NM_010441 // GO:0019899 // enzyme binding // not recorded /// ENSMUST00000072777 // GO:0003677 // DNA binding // inferred from electronic annotation /// ENSMUST00000072777 // GO:0005515 // protein binding // inferred from physical i…
10594289	glucuronyl C5-epimerase	Glce	0.0853304	0.0302928	-1.32071	down	-1.08034	down	1.02049	up	-1.23452	down	-1.2345	down	-0.303092	-0.0132653	0.12748	-0.20573	-0.205703	0.0982189	93683	BC094587	NM_033320 // GO:0006024 // glycosaminoglycan biosynthetic process // inferred from electronic annotation /// NM_033320 // GO:0015012 // heparan sulfate proteoglycan biosynthetic process // inferred from direct assay /// NM_033320 // GO:0030210 // heparin biosynthetic process // inferred from direct assay /// ENSMUST00000034785 // GO:0006024 // glycosaminoglycan biosynthetic process // inferred fr…	NM_033320 // GO:0005794 // Golgi apparatus // inferred from direct assay /// NM_033320 // GO:0016020 // membrane // inferred from electronic annotation /// NM_033320 // GO:0016021 // integral to membrane // inferred from electronic annotation /// ENSMUST00000034785 // GO:0005794 // Golgi apparatus // inferred from direct assay /// ENSMUST00000034785 // GO:0016020 // membrane // inferred from elec…	NM_033320 // GO:0016853 // isomerase activity // inferred from electronic annotation /// NM_033320 // GO:0016857 // racemase and epimerase activity, acting on carbohydrates and derivatives // inferred from direct assay /// NM_033320 // GO:0016857 // racemase and epimerase activity, acting on carbohydrates and derivatives // inferred from mutant phenotype /// NM_033320 // GO:0050379 // UDP-glucuro…
10571250	high mobility group box 1, related sequence 17	Hmgb1-rs17	0.0278348	0.0009521	-1.31751	down	-1.07869	down	1.19306	up	1.13141	up	-1.01402	down	-0.400099	-0.111566	0.252388	0.175842	-0.0223738	-0.00228151	628431	BC090989
10404077	solute carrier family 17 (sodium phosphate), member 2	Slc17a2	0.0191965	0.000139914	-1.31678	down	-1.31317	down	-1.29561	down	-1.40739	down	-1.27759	down	-0.0296747	-0.0257096	-0.00628312	-0.125681	0.013923	0.367344	218103	BC018306	NM_144836 // GO:0006810 // transport // inferred from electronic annotation /// NM_144836 // GO:0006811 // ion transport // inferred from electronic annotation /// NM_144836 // GO:0006814 // sodium ion transport // inferred from electronic annotation /// NM_144836 // GO:0008150 // biological_process // no biological data available /// NM_144836 // GO:0055085 // transmembrane transport // inferred…	NM_144836 // GO:0005575 // cellular_component // no biological data available /// NM_144836 // GO:0016020 // membrane // inferred from electronic annotation /// NM_144836 // GO:0016021 // integral to membrane // inferred from electronic annotation /// ENSMUST00000006786 // GO:0005575 // cellular_component // no biological data available /// ENSMUST00000006786 // GO:0016020 // membrane // inferred…	NM_144836 // GO:0003674 // molecular_function // no biological data available /// NM_144836 // GO:0015293 // symporter activity // inferred from electronic annotation /// ENSMUST00000006786 // GO:0003674 // molecular_function // no biological data available /// ENSMUST00000006786 // GO:0015293 // symporter activity // inferred from electronic annotation /// BC018306 // GO:0003674 // molecular_fun…
10585697	predicted gene 5121	Gm5121	0.032554	0.00323167	-1.31663	down	1.01764	up	1.21309	up	1.0551	up	1.09469	up	-0.443625	-0.0215534	0.231905	0.0306002	0.083737	-0.0467793	330948		ENSMUST00000085711 // GO:0008150 // biological_process // no biological data available /// ENSMUST00000085711 // GO:0008150 // biological_process // no biological data available	ENSMUST00000085711 // GO:0005575 // cellular_component // no biological data available /// ENSMUST00000085711 // GO:0005575 // cellular_component // no biological data available	ENSMUST00000085711 // GO:0003674 // molecular_function // no biological data available /// ENSMUST00000085711 // GO:0003674 // molecular_function // no biological data available
10513803			0.0551991	0.0130185	-1.31555	down	-1.08003	down	1.29128	up	1.21248	up	1.13214	up	-0.486359	-0.201769	0.278106	0.187268	0.0883592	-0.0906967
10368092	heme binding protein 2	Hebp2	0.0376664	0.00512263	-1.31544	down	-1.25478	down	-1.14383	down	-1.35183	down	-1.28886	down	-0.0624851	0.00562859	0.13919	-0.101851	-0.0330421	0.333058	56016	AF117614	NM_019487 // GO:0008150 // biological_process // no biological data available /// ENSMUST00000020000 // GO:0008150 // biological_process // no biological data available /// AF117614 // GO:0008150 // biological_process // no biological data available	NM_019487 // GO:0005737 // cytoplasm // inferred from direct assay /// NM_019487 // GO:0005739 // mitochondrion // inferred from electronic annotation /// ENSMUST00000020000 // GO:0005737 // cytoplasm // inferred from direct assay /// ENSMUST00000020000 // GO:0005739 // mitochondrion // inferred from electronic annotation /// AF117614 // GO:0005737 // cytoplasm // inferred from direct assay /// A…	NM_019487 // GO:0003674 // molecular_function // no biological data available /// ENSMUST00000020000 // GO:0003674 // molecular_function // no biological data available /// AF117614 // GO:0003674 // molecular_function // no biological data available
10344817	centrosome and spindle pole associated protein 1	Cspp1	0.0932285	0.0361726	-1.31468	down	-1.42389	down	-1.10175	down	-1.03315	down	-1.48259	down	-0.106301	-0.221433	0.148608	0.241351	-0.279713	0.288405	211660	BC151042	NM_026493 // GO:0008150 // biological_process // no biological data available /// ENSMUST00000071087 // GO:0008150 // biological_process // no biological data available /// BC151042 // GO:0008150 // biological_process // no biological data available	NM_026493 // GO:0005575 // cellular_component // no biological data available /// ENSMUST00000071087 // GO:0005575 // cellular_component // no biological data available /// BC151042 // GO:0005575 // cellular_component // no biological data available	NM_026493 // GO:0003674 // molecular_function // no biological data available /// ENSMUST00000071087 // GO:0003674 // molecular_function // no biological data available /// BC151042 // GO:0003674 // molecular_function // no biological data available
10579649	calcium and integrin binding family member 3	Cib3	0.0868959	0.031437	-1.30706	down	1.00931	up	1.0126	up	-1.11676	down	1.08057	up	-0.355541	0.0441515	0.04884	-0.128538	0.142574	0.0307798	234421	BC120812	NM_001080812 // GO:0007229 // integrin-mediated signaling pathway // inferred from electronic annotation /// NM_001080812 // GO:0008150 // biological_process // no biological data available /// ENSMUST00000098630 // GO:0007229 // integrin-mediated signaling pathway // inferred from electronic annotation /// ENSMUST00000098630 // GO:0008150 // biological_process // no biological data available ///…	NM_001080812 // GO:0005575 // cellular_component // no biological data available /// ENSMUST00000098630 // GO:0005575 // cellular_component // no biological data available /// BC120812 // GO:0005575 // cellular_component // no biological data available	NM_001080812 // GO:0003674 // molecular_function // no biological data available /// ENSMUST00000098630 // GO:0003674 // molecular_function // no biological data available /// BC120812 // GO:0003674 // molecular_function // no biological data available
10482139	phosducin-like	Pdcl	0.0624105	0.0175062	-1.30302	down	-1.13317	down	-1.15633	down	-1.22042	down	-1.28582	down	-0.170455	0.0310345	0.00185076	-0.0759729	-0.151291	0.211402	67466		NM_026176 // GO:0006457 // protein folding // not recorded /// NM_026176 // GO:0007601 // visual perception // inferred from electronic annotation /// NM_026176 // GO:0050896 // response to stimulus // inferred from electronic annotation /// ENSMUST00000009174 // GO:0006457 // protein folding // not recorded /// ENSMUST00000009174 // GO:0007601 // visual perception // inferred from electronic ann…	NM_026176 // GO:0005575 // cellular_component // no biological data available /// ENSMUST00000009174 // GO:0005575 // cellular_component // no biological data available /// ENSMUST00000112940 // GO:0005575 // cellular_component // no biological data available	NM_026176 // GO:0003674 // molecular_function // no biological data available /// ENSMUST00000009174 // GO:0003674 // molecular_function // no biological data available /// ENSMUST00000112940 // GO:0003674 // molecular_function // no biological data available
10528523	translocase of outer mitochondrial membrane 7 homolog (yeast)	Tomm7	0.0855347	0.0305264	-1.29835	down	-1.0053	down	-1.02385	down	-1.15084	down	-1.07746	down	-0.316342	0.0527035	0.0263303	-0.142355	-0.0472978	0.0603333	66169	BC055352	NM_025394 // GO:0006810 // transport // inferred from electronic annotation /// NM_025394 // GO:0006886 // intracellular protein transport // inferred from electronic annotation /// NM_025394 // GO:0008150 // biological_process // no biological data available /// NM_025394 // GO:0015031 // protein transport // inferred from electronic annotation /// ENSMUST00000030851 // GO:0006810 // transport /…	NM_025394 // GO:0005739 // mitochondrion // inferred from direct assay /// NM_025394 // GO:0005741 // mitochondrial outer membrane // inferred from electronic annotation /// NM_025394 // GO:0016020 // membrane // inferred from electronic annotation /// NM_025394 // GO:0016021 // integral to membrane // inferred from electronic annotation /// ENSMUST00000030851 // GO:0005739 // mitochondrion // in…	NM_025394 // GO:0003674 // molecular_function // no biological data available /// NM_025394 // GO:0015450 // P-P-bond-hydrolysis-driven protein transmembrane transporter activity // inferred from electronic annotation /// ENSMUST00000030851 // GO:0003674 // molecular_function // no biological data available /// ENSMUST00000030851 // GO:0015450 // P-P-bond-hydrolysis-driven protein transmembrane t…
10385032			0.0764479	0.0248693	-1.29596	down	-1.02438	down	1.07744	up	-1.06742	down	1.06461	up	-0.413958	-0.0746902	0.0676632	-0.134068	0.0503832	-0.0399408
10397530	RIKEN cDNA 1810035L17 gene | neural regeneration protein	1810035L17Rik|Nrp	0.0498946	0.0100011	-1.29546	down	-1.11459	down	-1.17982	down	-1.2979	down	-1.21091	down	-0.156451	0.0604982	-0.021553	-0.159171	-0.0590776	0.21701	380773 | 654309	AY753183|BC065396	NM_026958 // GO:0006350 // transcription // inferred from electronic annotation /// NM_026958 // GO:0008150 // biological_process // no biological data available /// NM_026958 // GO:0045449 // regulation of transcription // inferred from electronic annotation /// ENSMUST00000077462 // GO:0006350 // transcription // inferred from electronic annotation /// ENSMUST00000077462 // GO:0008150 // biolog…	NM_026958 // GO:0005634 // nucleus // inferred from electronic annotation /// NM_026958 // GO:0005739 // mitochondrion // inferred from direct assay /// ENSMUST00000077462 // GO:0005634 // nucleus // inferred from electronic annotation /// ENSMUST00000077462 // GO:0005739 // mitochondrion // inferred from direct assay /// BC065396 // GO:0005634 // nucleus // inferred from electronic annotation //…	NM_026958 // GO:0000166 // nucleotide binding // inferred from electronic annotation /// NM_026958 // GO:0003674 // molecular_function // no biological data available /// NM_026958 // GO:0003676 // nucleic acid binding // inferred from electronic annotation /// NM_026958 // GO:0003723 // RNA binding // inferred from electronic annotation /// ENSMUST00000077462 // GO:0000166 // nucleotide binding …
10522411	cell wall biogenesis 43 C-terminal homolog (S. cerevisiae)	Cwh43	0.0295479	0.00193047	-1.29507	down	-1.04813	down	1.22276	up	1.57096	up	1.21736	up	-0.426	-0.120782	0.237178	0.598685	0.230794	-0.0529661	231293	BC016523	NM_181323 // GO:0006506 // GPI anchor biosynthetic process // inferred from electronic annotation /// NM_181323 // GO:0008150 // biological_process // no biological data available /// ENSMUST00000031040 // GO:0006506 // GPI anchor biosynthetic process // inferred from electronic annotation /// ENSMUST00000031040 // GO:0008150 // biological_process // no biological data available /// BC016523 // G…	NM_181323 // GO:0005575 // cellular_component // no biological data available /// NM_181323 // GO:0016020 // membrane // inferred from electronic annotation /// NM_181323 // GO:0016021 // integral to membrane // inferred from electronic annotation /// ENSMUST00000031040 // GO:0005575 // cellular_component // no biological data available /// ENSMUST00000031040 // GO:0016020 // membrane // inferred…	NM_181323 // GO:0003674 // molecular_function // no biological data available /// ENSMUST00000031040 // GO:0003674 // molecular_function // no biological data available /// BC016523 // GO:0003674 // molecular_function // no biological data available /// ENSMUST00000065543 // GO:0003674 // molecular_function // no biological data available
10483706	cholinergic receptor, nicotinic, alpha polypeptide 1 (muscle)	Chrna1	0.0376736	0.00518322	-1.29039	down	1.03737	up	-1.03826	down	-1.06726	down	-1.01357	down	-0.292825	0.127919	0.0208213	-0.0189255	0.0555434	0.074986	11435	BC125439	NM_007389 // GO:0006810 // transport // inferred from electronic annotation /// NM_007389 // GO:0006811 // ion transport // inferred from electronic annotation /// NM_007389 // GO:0007274 // neuromuscular synaptic transmission // not recorded /// NM_007389 // GO:0007528 // neuromuscular junction development // not recorded /// NM_007389 // GO:0042391 // regulation of membrane potential // inferre…	NM_007389 // GO:0005886 // plasma membrane // inferred from direct assay /// NM_007389 // GO:0005892 // nicotinic acetylcholine-gated receptor-channel complex // inferred from physical interaction /// NM_007389 // GO:0016020 // membrane // inferred from electronic annotation /// NM_007389 // GO:0016021 // integral to membrane // inferred from electronic annotation /// NM_007389 // GO:0030054 // c…	NM_007389 // GO:0004872 // receptor activity // inferred from electronic annotation /// NM_007389 // GO:0004889 // nicotinic acetylcholine-activated cation-selective channel activity // inferred from genetic interaction /// NM_007389 // GO:0004889 // nicotinic acetylcholine-activated cation-selective channel activity // not recorded /// NM_007389 // GO:0005216 // ion channel activity // inferred …
10353934	ARP1 actin-related protein 1 homolog B, centractin beta (yeast)	Actr1b	0.0135804	2.41429e-05	-1.2869	down	-1.05979	down	-1.15605	down	-1.30931	down	-1.11263	down	-0.175277	0.104838	-0.0205882	-0.200187	0.0346499	0.18862	226977	BC023020	NM_146107 // GO:0008150 // biological_process // no biological data available /// ENSMUST00000043951 // GO:0008150 // biological_process // no biological data available /// BC023020 // GO:0008150 // biological_process // no biological data available	NM_146107 // GO:0005575 // cellular_component // no biological data available /// NM_146107 // GO:0005737 // cytoplasm // inferred from electronic annotation /// NM_146107 // GO:0005856 // cytoskeleton // inferred from electronic annotation /// ENSMUST00000043951 // GO:0005575 // cellular_component // no biological data available /// ENSMUST00000043951 // GO:0005737 // cytoplasm // inferred from …	NM_146107 // GO:0000166 // nucleotide binding // inferred from electronic annotation /// NM_146107 // GO:0003674 // molecular_function // no biological data available /// NM_146107 // GO:0005515 // protein binding // inferred from electronic annotation /// NM_146107 // GO:0005524 // ATP binding // inferred from electronic annotation /// ENSMUST00000043951 // GO:0000166 // nucleotide binding // in…
10505996	FGGY carbohydrate kinase domain containing	Fggy	0.0853304	0.0303018	-1.28687	down	1.15737	up	-1.09075	down	-1.24125	down	-1.07029	down	-0.315331	0.259387	-0.0767798	-0.263256	-0.0494609	0.0485365	75578	AK082737|AK138439	NM_001113412 // GO:0005975 // carbohydrate metabolic process // inferred from electronic annotation /// NM_001113412 // GO:0008150 // biological_process // no biological data available /// ENSMUST00000079223 // GO:0005975 // carbohydrate metabolic process // inferred from electronic annotation /// ENSMUST00000079223 // GO:0008150 // biological_process // no biological data available /// ENSMUST00…	NM_001113412 // GO:0005575 // cellular_component // no biological data available /// ENSMUST00000079223 // GO:0005575 // cellular_component // no biological data available /// ENSMUST00000107093 // GO:0005575 // cellular_component // no biological data available /// ENSMUST00000107091 // GO:0005575 // cellular_component // no biological data available /// ENSMUST00000107087 // GO:0005575 // cellu…	NM_001113412 // GO:0003674 // molecular_function // no biological data available /// NM_001113412 // GO:0016301 // kinase activity // inferred from electronic annotation /// NM_001113412 // GO:0016740 // transferase activity // inferred from electronic annotation /// NM_001113412 // GO:0016773 // phosphotransferase activity, alcohol group as acceptor // inferred from electronic annotation /// ENS…
10520154	ATP-binding cassette, sub-family B (MDR/TAP), member 8	Abcb8	0.0356739	0.00424915	-1.28637	down	-1.08	down	-1.13677	down	-1.34704	down	-1.24807	down	-0.11605	0.136231	0.0623153	-0.18253	-0.0724419	0.24726	74610	BC015301	NM_029020 // GO:0006810 // transport // inferred from electronic annotation /// NM_029020 // GO:0008150 // biological_process // no biological data available /// NM_029020 // GO:0055085 // transmembrane transport // inferred from electronic annotation /// ENSMUST00000115077 // GO:0006810 // transport // inferred from electronic annotation /// ENSMUST00000115077 // GO:0008150 // biological_process…	NM_029020 // GO:0005739 // mitochondrion // inferred from direct assay /// NM_029020 // GO:0005743 // mitochondrial inner membrane // inferred from electronic annotation /// NM_029020 // GO:0016020 // membrane // inferred from electronic annotation /// NM_029020 // GO:0016021 // integral to membrane // inferred from electronic annotation /// ENSMUST00000115077 // GO:0005739 // mitochondrion // in…	NM_029020 // GO:0000166 // nucleotide binding // inferred from electronic annotation /// NM_029020 // GO:0003674 // molecular_function // no biological data available /// NM_029020 // GO:0005524 // ATP binding // inferred from electronic annotation /// NM_029020 // GO:0016887 // ATPase activity // inferred from electronic annotation /// NM_029020 // GO:0017111 // nucleoside-triphosphatase activit…
10427286	homeobox C9	Hoxc9	0.0610445	0.016794	-1.28431	down	1.15722	up	1.04676	up	-1.07159	down	1.12977	up	-0.365343	0.206318	0.0615822	-0.104108	0.171684	-0.00434876	15427	BC050838	NM_008272 // GO:0006350 // transcription // inferred from electronic annotation /// NM_008272 // GO:0006355 // regulation of transcription, DNA-dependent // inferred from electronic annotation /// NM_008272 // GO:0007275 // multicellular organismal development // inferred from electronic annotation /// NM_008272 // GO:0009952 // anterior/posterior pattern formation // inferred from genetic intera…	NM_008272 // GO:0005634 // nucleus // inferred from electronic annotation /// ENSMUST00000001706 // GO:0005634 // nucleus // inferred from electronic annotation /// BC050838 // GO:0005634 // nucleus // inferred from electronic annotation	NM_008272 // GO:0003677 // DNA binding // inferred from electronic annotation /// NM_008272 // GO:0003700 // transcription factor activity // inferred from electronic annotation /// NM_008272 // GO:0005515 // protein binding // inferred from physical interaction /// NM_008272 // GO:0016563 // transcription activator activity // inferred from electronic annotation /// NM_008272 // GO:0030528 // tr…
10532828	methylmalonic aciduria (cobalamin deficiency) type B homolog (human)	Mmab	0.030468	0.00230654	-1.28183	down	1.00977	up	1.02503	up	-1.08145	down	-1.0183	down	-0.341851	0.0303833	0.052025	-0.096604	-0.00980202	0.0163574	77697	BC057558	NM_029956 // GO:0008150 // biological_process // no biological data available /// NM_029956 // GO:0009236 // cobalamin biosynthetic process // inferred from electronic annotation /// ENSMUST00000031560 // GO:0008150 // biological_process // no biological data available /// ENSMUST00000031560 // GO:0009236 // cobalamin biosynthetic process // inferred from electronic annotation /// BC057558 // GO:…	NM_029956 // GO:0005575 // cellular_component // no biological data available /// NM_029956 // GO:0005739 // mitochondrion // inferred from direct assay /// ENSMUST00000031560 // GO:0005575 // cellular_component // no biological data available /// ENSMUST00000031560 // GO:0005739 // mitochondrion // inferred from direct assay /// BC057558 // GO:0005575 // cellular_component // no biological data …	NM_029956 // GO:0000166 // nucleotide binding // inferred from electronic annotation /// NM_029956 // GO:0003674 // molecular_function // no biological data available /// NM_029956 // GO:0005524 // ATP binding // inferred from electronic annotation /// NM_029956 // GO:0008817 // cob(I)yrinic acid a,c-diamide adenosyltransferase activity // inferred from electronic annotation /// NM_029956 // GO:0…
10548745	G protein-coupled receptor 19	Gpr19	0.0897456	0.0337782	-1.2797	down	-1.16933	down	-1.14278	down	-1.24873	down	-1.35915	down	-0.132071	-0.00195408	0.0311888	-0.0967328	-0.218966	0.223733	14760	BC050187	NM_001167693 // GO:0007165 // signal transduction // inferred from electronic annotation /// NM_001167693 // GO:0007186 // G-protein coupled receptor protein signaling pathway // inferred from electronic annotation /// NM_001167693 // GO:0008150 // biological_process // no biological data available /// NM_001167697 // GO:0007165 // signal transduction // inferred from electronic annotation /// NM…	NM_001167693 // GO:0005575 // cellular_component // no biological data available /// NM_001167693 // GO:0005886 // plasma membrane // inferred from electronic annotation /// NM_001167693 // GO:0016020 // membrane // inferred from electronic annotation /// NM_001167693 // GO:0016021 // integral to membrane // inferred from electronic annotation /// NM_001167697 // GO:0005575 // cellular_component …	NM_001167693 // GO:0003674 // molecular_function // no biological data available /// NM_001167693 // GO:0004871 // signal transducer activity // inferred from electronic annotation /// NM_001167693 // GO:0004872 // receptor activity // inferred from electronic annotation /// NM_001167693 // GO:0004930 // G-protein coupled receptor activity // inferred from electronic annotation /// NM_001167697 /…
10538704			0.0541238	0.0121718	-1.27818	down	1.02951	up	1.13372	up	1.01232	up	1.06878	up	-0.355826	0.0402303	0.179339	0.0159389	0.0942408	-0.00173028
10579356	phosphatidylinositol 3-kinase, regulatory subunit, polypeptide 2 (p85 beta)	Pik3r2	0.0353713	0.00408189	-1.27487	down	-1.04663	down	-1.09218	down	-1.26836	down	1.046	up	-0.2513	0.0332979	-0.0281696	-0.243922	0.163928	0.0990445	18709	BC006796	NM_008841 // GO:0007165 // signal transduction // inferred from electronic annotation /// NM_008841 // GO:0008286 // insulin receptor signaling pathway // non-traceable author statement /// NM_008841 // GO:0019987 // negative regulation of anti-apoptosis // inferred from mutant phenotype /// NM_008841 // GO:0042325 // regulation of phosphorylation // non-traceable author statement /// ENSMUST0000…	NM_008841 // GO:0005622 // intracellular // inferred from electronic annotation /// NM_008841 // GO:0005942 // phosphoinositide 3-kinase complex // non-traceable author statement /// ENSMUST00000034296 // GO:0005622 // intracellular // inferred from electronic annotation /// ENSMUST00000034296 // GO:0005942 // phosphoinositide 3-kinase complex // non-traceable author statement /// BC006796 // GO:…	NM_008841 // GO:0005515 // protein binding // inferred from physical interaction /// NM_008841 // GO:0016301 // kinase activity // inferred from electronic annotation /// NM_008841 // GO:0016303 // 1-phosphatidylinositol-3-kinase activity // inferred from mutant phenotype /// NM_008841 // GO:0035014 // phosphoinositide 3-kinase regulator activity // inferred from electronic annotation /// ENSMUST…
10545932	small nuclear ribonucleoprotein 27 (U4/U6.U5)	Snrnp27	0.0642403	0.0185527	-1.27184	down	-1.06024	down	-1.04335	down	-1.03053	down	-1.01162	down	-0.26252	4.13259e-06	0.0231756	0.0410105	0.0677274	0.0843935	66618	BC027564	NM_025665 // GO:0006397 // mRNA processing // inferred from electronic annotation /// NM_025665 // GO:0008150 // biological_process // no biological data available /// NM_025665 // GO:0008380 // RNA splicing // inferred from electronic annotation /// ENSMUST00000001186 // GO:0006397 // mRNA processing // inferred from electronic annotation /// ENSMUST00000001186 // GO:0008150 // biological_proces…	NM_025665 // GO:0005575 // cellular_component // no biological data available /// NM_025665 // GO:0005634 // nucleus // inferred from electronic annotation /// ENSMUST00000001186 // GO:0005575 // cellular_component // no biological data available /// ENSMUST00000001186 // GO:0005634 // nucleus // inferred from electronic annotation /// BC027564 // GO:0005575 // cellular_component // no biological…	NM_025665 // GO:0003674 // molecular_function // no biological data available /// ENSMUST00000001186 // GO:0003674 // molecular_function // no biological data available /// BC027564 // GO:0003674 // molecular_function // no biological data available /// ENSMUST00000113683 // GO:0003674 // molecular_function // no biological data available
10394538	acetyl-Coenzyme A carboxylase alpha	Acaca	0.0915832	0.0352086	-1.26977	down	-1.16451	down	-1.07979	down	-1.47088	down	-1.37998	down	-0.112766	0.012085	0.121057	-0.324872	-0.23284	0.231807	107476	AY451393	NM_133360 // GO:0001894 // tissue homeostasis // inferred from mutant phenotype /// NM_133360 // GO:0006084 // acetyl-CoA metabolic process // not recorded /// NM_133360 // GO:0006629 // lipid metabolic process // inferred from mutant phenotype /// NM_133360 // GO:0006633 // fatty acid biosynthetic process // inferred from electronic annotation /// NM_133360 // GO:0008152 // metabolic process // …	NM_133360 // GO:0005625 // soluble fraction // not recorded /// NM_133360 // GO:0005737 // cytoplasm // inferred from electronic annotation /// NM_133360 // GO:0005739 // mitochondrion // inferred from direct assay /// ENSMUST00000020843 // GO:0005625 // soluble fraction // not recorded /// ENSMUST00000020843 // GO:0005737 // cytoplasm // inferred from electronic annotation /// ENSMUST00000020843…	NM_133360 // GO:0000166 // nucleotide binding // inferred from electronic annotation /// NM_133360 // GO:0003824 // catalytic activity // inferred from electronic annotation /// NM_133360 // GO:0003989 // acetyl-CoA carboxylase activity // inferred from mutant phenotype /// NM_133360 // GO:0003989 // acetyl-CoA carboxylase activity // not recorded /// NM_133360 // GO:0004075 // biotin carboxylase…
10369833	solute carrier family 16 (monocarboxylic acid transporters), member 9	Slc16a9	0.0720534	0.0223846	-1.26618	down	-1.27673	down	-1.20976	down	-1.38933	down	-1.26888	down	-0.0156398	-0.0276063	0.0501234	-0.149542	-0.0187133	0.324842	66859		NM_025807 // GO:0006810 // transport // inferred from electronic annotation /// NM_025807 // GO:0008150 // biological_process // no biological data available /// NM_025807 // GO:0055085 // transmembrane transport // inferred from electronic annotation /// ENSMUST00000046807 // GO:0006810 // transport // inferred from electronic annotation /// ENSMUST00000046807 // GO:0008150 // biological_process…	NM_025807 // GO:0005575 // cellular_component // no biological data available /// NM_025807 // GO:0005886 // plasma membrane // inferred from electronic annotation /// NM_025807 // GO:0016020 // membrane // inferred from electronic annotation /// NM_025807 // GO:0016021 // integral to membrane // inferred from electronic annotation /// ENSMUST00000046807 // GO:0005575 // cellular_component // no …	NM_025807 // GO:0003674 // molecular_function // no biological data available /// NM_025807 // GO:0015293 // symporter activity // inferred from electronic annotation /// ENSMUST00000046807 // GO:0003674 // molecular_function // no biological data available /// ENSMUST00000046807 // GO:0015293 // symporter activity // inferred from electronic annotation
10351832	coiled-coil domain containing 19	Ccdc19	0.093173	0.0361097	-1.26617	down	1.17425	up	1.045	up	-1.07269	down	1.02854	up	-0.310583	0.261626	0.0933887	-0.0713501	0.0704796	0.029887	71870	BC150929	NM_027972 // GO:0008150 // biological_process // no biological data available /// ENSMUST00000085894 // GO:0008150 // biological_process // no biological data available /// BC150929 // GO:0008150 // biological_process // no biological data available /// ENSMUST00000111226 // GO:0008150 // biological_process // no biological data available	NM_027972 // GO:0005575 // cellular_component // no biological data available /// ENSMUST00000085894 // GO:0005575 // cellular_component // no biological data available /// BC150929 // GO:0005575 // cellular_component // no biological data available /// ENSMUST00000111226 // GO:0005575 // cellular_component // no biological data available	NM_027972 // GO:0003674 // molecular_function // no biological data available /// ENSMUST00000085894 // GO:0003674 // molecular_function // no biological data available /// BC150929 // GO:0003674 // molecular_function // no biological data available /// ENSMUST00000111226 // GO:0003674 // molecular_function // no biological data available
10528872	sonic hedgehog	Shh	0.0280838	0.00130046	-1.26458	down	1.27459	up	1.11292	up	-1.09619	down	1.09846	up	-0.315359	0.373339	0.177645	-0.109199	0.15878	0.0233014	20423	BC063087	NM_009170 // GO:0001525 // angiogenesis // inferred from direct assay /// NM_009170 // GO:0001525 // angiogenesis // inferred from genetic interaction /// NM_009170 // GO:0001525 // angiogenesis // inferred from mutant phenotype /// NM_009170 // GO:0001569 // patterning of blood vessels // inferred from mutant phenotype /// NM_009170 // GO:0001570 // vasculogenesis // inferred from direct assay /…	NM_009170 // GO:0005576 // extracellular region // inferred from electronic annotation /// NM_009170 // GO:0005615 // extracellular space // inferred from direct assay /// NM_009170 // GO:0005615 // extracellular space // not recorded /// NM_009170 // GO:0005624 // membrane fraction // inferred from direct assay /// NM_009170 // GO:0005634 // nucleus // inferred from direct assay /// NM_009170 //…	NM_009170 // GO:0001948 // glycoprotein binding // inferred from direct assay /// NM_009170 // GO:0005113 // patched binding // inferred from physical interaction /// NM_009170 // GO:0005515 // protein binding // inferred from physical interaction /// NM_009170 // GO:0005539 // glycosaminoglycan binding // inferred from direct assay /// NM_009170 // GO:0008233 // peptidase activity // inferred fr…
10416653	kelch repeat and BTB (POZ) domain containing 7	Kbtbd7	0.0481709	0.00945363	-1.26052	down	-1.11909	down	-1.17872	down	-1.38689	down	-1.32641	down	-0.103555	0.0681378	-0.00675519	-0.241384	-0.177058	0.230467	211255	BC096019	NM_001024135 // GO:0008150 // biological_process // no biological data available /// ENSMUST00000061222 // GO:0008150 // biological_process // no biological data available /// BC096019 // GO:0008150 // biological_process // no biological data available	NM_001024135 // GO:0005575 // cellular_component // no biological data available /// ENSMUST00000061222 // GO:0005575 // cellular_component // no biological data available /// BC096019 // GO:0005575 // cellular_component // no biological data available	NM_001024135 // GO:0003674 // molecular_function // no biological data available /// ENSMUST00000061222 // GO:0003674 // molecular_function // no biological data available /// BC096019 // GO:0003674 // molecular_function // no biological data available
10593966	c-src tyrosine kinase	Csk	0.0624105	0.0174668	-1.25924	down	-1.03849	down	-1.07028	down	-1.04328	down	1.00829	up	-0.258779	0.0192935	-0.0242087	0.0126495	0.085686	0.0737778	12988	BC018394	NM_007783 // GO:0006468 // protein amino acid phosphorylation // traceable author statement /// NM_007783 // GO:0008285 // negative regulation of cell proliferation // inferred from genetic interaction /// NM_007783 // GO:0008285 // negative regulation of cell proliferation // inferred from mutant phenotype /// NM_007783 // GO:0050863 // regulation of T cell activation // traceable author stateme…	NM_007783 // GO:0005737 // cytoplasm // inferred from electronic annotation /// NM_007783 // GO:0005886 // plasma membrane // traceable author statement /// NM_007783 // GO:0005911 // cell-cell junction // inferred from direct assay /// NM_007783 // GO:0016020 // membrane // inferred from electronic annotation /// ENSMUST00000034863 // GO:0005737 // cytoplasm // inferred from electronic annotatio…	NM_007783 // GO:0000166 // nucleotide binding // inferred from electronic annotation /// NM_007783 // GO:0004672 // protein kinase activity // inferred from electronic annotation /// NM_007783 // GO:0004713 // protein tyrosine kinase activity // traceable author statement /// NM_007783 // GO:0004715 // non-membrane spanning protein tyrosine kinase activity // inferred from electronic annotation /…
10448048	proteasome (prosome, macropain) subunit, beta type 1	Psmb1	0.0399187	0.00597893	-1.25691	down	-1.13702	down	-1.29691	down	-1.42519	down	-1.33982	down	-0.0225897	0.122031	-0.0677875	-0.203865	-0.114751	0.307289	19170	BC018351	NM_011185 // GO:0051603 // proteolysis involved in cellular protein catabolic process // inferred from electronic annotation /// ENSMUST00000014913 // GO:0051603 // proteolysis involved in cellular protein catabolic process // inferred from electronic annotation /// BC018351 // GO:0051603 // proteolysis involved in cellular protein catabolic process // inferred from electronic annotation	NM_011185 // GO:0000502 // proteasome complex // inferred from electronic annotation /// NM_011185 // GO:0005634 // nucleus // inferred from electronic annotation /// NM_011185 // GO:0005737 // cytoplasm // inferred from electronic annotation /// NM_011185 // GO:0005839 // proteasome core complex // inferred from electronic annotation /// ENSMUST00000014913 // GO:0000502 // proteasome complex // …	NM_011185 // GO:0004175 // endopeptidase activity // inferred from electronic annotation /// NM_011185 // GO:0004298 // threonine-type endopeptidase activity // inferred from electronic annotation /// NM_011185 // GO:0008233 // peptidase activity // inferred from electronic annotation /// NM_011185 // GO:0016787 // hydrolase activity // inferred from electronic annotation /// ENSMUST00000014913 /…
10591658	RIKEN cDNA 2310047B19 gene	2310047B19Rik	0.0338442	0.00358745	-1.25688	down	-1.04696	down	1.12702	up	-1.08764	down	-1.11135	down	-0.191272	0.0723686	0.311083	0.0173758	-0.0137421	0.138576	66962		NM_025870 // GO:0008150 // biological_process // no biological data available /// ENSMUST00000053583 // GO:0008150 // biological_process // no biological data available	NM_025870 // GO:0005575 // cellular_component // no biological data available /// ENSMUST00000053583 // GO:0005575 // cellular_component // no biological data available	NM_025870 // GO:0003674 // molecular_function // no biological data available /// ENSMUST00000053583 // GO:0003674 // molecular_function // no biological data available
10363563	solute carrier family 25 (mitochondrial carrier, Graves disease autoantigen), member 16	Slc25a16	0.0435534	0.00719718	-1.25569	down	-1.0513	down	-1.19754	down	-1.6181	down	-1.39379	down	-0.0380112	0.218287	0.0303853	-0.403837	-0.188544	0.290464	73132	BC138983	NM_175194 // GO:0006810 // transport // inferred from electronic annotation /// NM_175194 // GO:0008150 // biological_process // no biological data available /// NM_175194 // GO:0055085 // transmembrane transport // inferred from electronic annotation /// ENSMUST00000044977 // GO:0006810 // transport // inferred from electronic annotation /// ENSMUST00000044977 // GO:0008150 // biological_process…	NM_175194 // GO:0005739 // mitochondrion // inferred from direct assay /// NM_175194 // GO:0005743 // mitochondrial inner membrane // inferred from electronic annotation /// NM_175194 // GO:0016020 // membrane // inferred from electronic annotation /// NM_175194 // GO:0016021 // integral to membrane // inferred from electronic annotation /// ENSMUST00000044977 // GO:0005739 // mitochondrion // in…	NM_175194 // GO:0003674 // molecular_function // no biological data available /// NM_175194 // GO:0005488 // binding // inferred from electronic annotation /// ENSMUST00000044977 // GO:0003674 // molecular_function // no biological data available /// ENSMUST00000044977 // GO:0005488 // binding // inferred from electronic annotation /// BC138983 // GO:0003674 // molecular_function // no biological…
10526487	alkB, alkylation repair homolog 4 (E. coli)	Alkbh4	0.062289	0.0172526	-1.25328	down	1.01691	up	-1.09621	down	-1.26442	down	-1.14197	down	-0.157213	0.192679	0.0359678	-0.169988	-0.0230322	0.168492	72041	BC022729	NM_028070 // GO:0008150 // biological_process // no biological data available /// ENSMUST00000100568 // GO:0008150 // biological_process // no biological data available /// BC022729 // GO:0008150 // biological_process // no biological data available /// ENSMUST00000041100 // GO:0008150 // biological_process // no biological data available	NM_028070 // GO:0005575 // cellular_component // no biological data available /// ENSMUST00000100568 // GO:0005575 // cellular_component // no biological data available /// BC022729 // GO:0005575 // cellular_component // no biological data available /// ENSMUST00000041100 // GO:0005575 // cellular_component // no biological data available	NM_028070 // GO:0010302 // 2-oxoglutarate-dependent dioxygenase activity // inferred from direct assay /// NM_028070 // GO:0016491 // oxidoreductase activity // inferred from electronic annotation /// ENSMUST00000100568 // GO:0010302 // 2-oxoglutarate-dependent dioxygenase activity // inferred from direct assay /// ENSMUST00000100568 // GO:0016491 // oxidoreductase activity // inferred from elect…
10445153	olfactory receptor 121	Olfr121	0.0526515	0.0114429	-1.25324	down	1.03778	up	1.1427	up	-1.0286	down	1.06847	up	-0.370016	0.00914399	0.148089	-0.0850423	0.0511913	-0.0443548	258622	BC090631	NM_146629 // GO:0007165 // signal transduction // inferred from electronic annotation /// NM_146629 // GO:0007186 // G-protein coupled receptor protein signaling pathway // not recorded /// NM_146629 // GO:0007608 // sensory perception of smell // not recorded /// ENSMUST00000074555 // GO:0007165 // signal transduction // inferred from electronic annotation /// ENSMUST00000074555 // GO:0007186 //…	NM_146629 // GO:0016021 // integral to membrane // not recorded /// ENSMUST00000074555 // GO:0016021 // integral to membrane // not recorded /// BC090631 // GO:0016021 // integral to membrane // not recorded	NM_146629 // GO:0004871 // signal transducer activity // inferred from electronic annotation /// NM_146629 // GO:0004872 // receptor activity // inferred from electronic annotation /// NM_146629 // GO:0004930 // G-protein coupled receptor activity // inferred from electronic annotation /// NM_146629 // GO:0004984 // olfactory receptor activity // not recorded /// ENSMUST00000074555 // GO:0004871 …
10406663	arylsulfatase B	Arsb	0.098869	0.040778	-1.25304	down	1.19976	up	1.07234	up	-1.20972	down	-1.0687	down	-0.326313	0.261871	0.0998802	-0.275556	-0.0967393	-0.000877063	11881	BC150661	NM_009712 // GO:0006914 // autophagy // not recorded /// NM_009712 // GO:0007417 // central nervous system development // not recorded /// NM_009712 // GO:0007584 // response to nutrient // not recorded /// NM_009712 // GO:0008152 // metabolic process // inferred from electronic annotation /// NM_009712 // GO:0009268 // response to pH // not recorded /// NM_009712 // GO:0043627 // response to est…	NM_009712 // GO:0005739 // mitochondrion // not recorded /// NM_009712 // GO:0005764 // lysosome // not recorded /// NM_009712 // GO:0005791 // rough endoplasmic reticulum // not recorded /// NM_009712 // GO:0005794 // Golgi apparatus // not recorded /// ENSMUST00000091403 // GO:0005739 // mitochondrion // not recorded /// ENSMUST00000091403 // GO:0005764 // lysosome // not recorded /// ENSMUST00…	NM_009712 // GO:0003824 // catalytic activity // inferred from electronic annotation /// NM_009712 // GO:0003943 // N-acetylgalactosamine-4-sulfatase activity // inferred from electronic annotation /// NM_009712 // GO:0004065 // arylsulfatase activity // inferred from direct assay /// NM_009712 // GO:0008484 // sulfuric ester hydrolase activity // not recorded /// NM_009712 // GO:0016787 // hydro…
10489372	RIKEN cDNA 0610008F07 gene	0610008F07Rik	0.0280838	0.00131633	-1.25296	down	1.09649	up	1.05066	up	-1.1931	down	1.02437	up	-0.294345	0.163881	0.102285	-0.22373	0.0657269	0.0309912	68314	BC025862	BC025862 // GO:0008150 // biological_process // no biological data available /// NR_027970 // GO:0008150 // biological_process // no biological data available /// ENSMUST00000060310 // GO:0008150 // biological_process // no biological data available	BC025862 // GO:0005575 // cellular_component // no biological data available /// NR_027970 // GO:0005575 // cellular_component // no biological data available /// ENSMUST00000060310 // GO:0005575 // cellular_component // no biological data available	BC025862 // GO:0003674 // molecular_function // no biological data available /// NR_027970 // GO:0003674 // molecular_function // no biological data available /// ENSMUST00000060310 // GO:0003674 // molecular_function // no biological data available
10397882	chromogranin A	Chga	0.0981436	0.0401734	-1.2513	down	1.28758	up	-1.20936	down	-1.12595	down	1.03678	up	-0.216968	0.471114	-0.167783	-0.0646823	0.158566	0.106456	12652	M64278	NM_007693 // GO:0006996 // organelle organization // not recorded /// ENSMUST00000021610 // GO:0006996 // organelle organization // not recorded /// M64278 // GO:0006996 // organelle organization // not recorded	NM_007693 // GO:0005576 // extracellular region // inferred from electronic annotation /// ENSMUST00000021610 // GO:0005576 // extracellular region // inferred from electronic annotation /// M64278 // GO:0005576 // extracellular region // inferred from electronic annotation	NM_007693 // GO:0005515 // protein binding // inferred from physical interaction /// ENSMUST00000021610 // GO:0005515 // protein binding // inferred from physical interaction /// M64278 // GO:0005515 // protein binding // inferred from physical interaction
10528521			0.025673	0.000548502	-1.25085	down	1.03869	up	1.10509	up	-1.10892	down	-1.00064	down	-0.318393	0.0592918	0.148688	-0.144634	0.00359901	0.00452057
10577349	defensin beta 39	Defb39	0.0669133	0.0195931	-1.24765	down	1.0702	up	-1.11846	down	-1.16857	down	-1.00074	down	-0.196371	0.220721	-0.0386745	-0.1019	0.121782	0.122844	360214		NM_183038 // GO:0006952 // defense response // inferred from electronic annotation /// NM_183038 // GO:0008150 // biological_process // no biological data available /// NM_183038 // GO:0042742 // defense response to bacterium // inferred from electronic annotation /// ENSMUST00000075504 // GO:0006952 // defense response // inferred from electronic annotation /// ENSMUST00000075504 // GO:0008150 /…	NM_183038 // GO:0005575 // cellular_component // no biological data available /// NM_183038 // GO:0005576 // extracellular region // inferred from electronic annotation /// ENSMUST00000075504 // GO:0005575 // cellular_component // no biological data available /// ENSMUST00000075504 // GO:0005576 // extracellular region // inferred from electronic annotation	NM_183038 // GO:0003674 // molecular_function // no biological data available /// ENSMUST00000075504 // GO:0003674 // molecular_function // no biological data available
10561204	inositol 1,4,5-trisphosphate 3-kinase C	Itpkc	0.0589793	0.0151773	-1.24453	down	-1.28974	down	-1.15391	down	-1.44739	down	-1.09986	down	-0.0649637	-0.116435	0.0441073	-0.282812	0.113316	0.250641	233011	BC053450	NM_181593 // GO:0008150 // biological_process // no biological data available /// ENSMUST00000003850 // GO:0008150 // biological_process // no biological data available /// BC053450 // GO:0008150 // biological_process // no biological data available	NM_181593 // GO:0005575 // cellular_component // no biological data available /// NM_181593 // GO:0005634 // nucleus // inferred from electronic annotation /// NM_181593 // GO:0005737 // cytoplasm // inferred from electronic annotation /// ENSMUST00000003850 // GO:0005575 // cellular_component // no biological data available /// ENSMUST00000003850 // GO:0005634 // nucleus // inferred from electro…	NM_181593 // GO:0000166 // nucleotide binding // inferred from electronic annotation /// NM_181593 // GO:0005516 // calmodulin binding // inferred from electronic annotation /// NM_181593 // GO:0005524 // ATP binding // inferred from electronic annotation /// NM_181593 // GO:0008440 // inositol trisphosphate 3-kinase activity // inferred from direct assay /// NM_181593 // GO:0016301 // kinase act…
10487930	proliferating cell nuclear antigen	Pcna	0.0879932	0.0321872	-1.24226	down	-1.11909	down	-1.01474	down	-1.03359	down	-1.14073	down	-0.162795	-0.0121638	0.12906	0.102499	-0.0397873	0.150169	18538	BC005778	NM_011045 // GO:0006260 // DNA replication // inferred from electronic annotation /// NM_011045 // GO:0006275 // regulation of DNA replication // inferred from electronic annotation /// NM_011045 // GO:0006287 // base-excision repair, gap-filling // inferred from direct assay /// NM_011045 // GO:0006886 // intracellular protein transport // inferred from mutant phenotype /// NM_011045 // GO:00339…	NM_011045 // GO:0000307 // cyclin-dependent protein kinase holoenzyme complex // inferred from physical interaction /// NM_011045 // GO:0005634 // nucleus // inferred from direct assay /// NM_011045 // GO:0005634 // nucleus // not recorded /// NM_011045 // GO:0005634 // nucleus // inferred from sequence or structural similarity /// NM_011045 // GO:0005652 // nuclear lamina // inferred from direct…	NM_011045 // GO:0003677 // DNA binding // inferred from electronic annotation /// NM_011045 // GO:0005515 // protein binding // inferred from physical interaction /// NM_011045 // GO:0030337 // DNA polymerase processivity factor activity // inferred from electronic annotation /// ENSMUST00000028817 // GO:0003677 // DNA binding // inferred from electronic annotation /// ENSMUST00000028817 // GO:00…
10459802	predicted gene 9028	Gm9028	0.0280838	0.00107992	-1.23822	down	1.03505	up	1.0629	up	1.02692	up	1.02149	up	-0.31242	0.0455408	0.0838483	0.0341689	0.0265198	-0.00415834	668184
10561664	RAS guanyl releasing protein 4 | family with sequence similarity 98, member C	Rasgrp4|Fam98c	0.093173	0.0361061	-1.23817	down	1.05471	up	-1.02689	down	-1.29681	down	-1.03311	down	-0.203051	0.181998	0.066879	-0.269815	0.0581541	0.105155	233046 | 73833	BC058765	NM_001174155 // GO:0007264 // small GTPase mediated signal transduction // inferred from electronic annotation /// NM_001174155 // GO:0008150 // biological_process // no biological data available /// NM_001174155 // GO:0030154 // cell differentiation // inferred from electronic annotation /// NM_001174155 // GO:0051056 // regulation of small GTPase mediated signal transduction // inferred from el…	NM_001174155 // GO:0005575 // cellular_component // no biological data available /// NM_001174155 // GO:0005622 // intracellular // inferred from electronic annotation /// NM_001174155 // GO:0005737 // cytoplasm // inferred from electronic annotation /// NM_001174155 // GO:0005886 // plasma membrane // inferred from electronic annotation /// NM_001174155 // GO:0016020 // membrane // inferred from…	NM_001174155 // GO:0003674 // molecular_function // no biological data available /// NM_001174155 // GO:0005085 // guanyl-nucleotide exchange factor activity // inferred from electronic annotation /// NM_001174155 // GO:0046872 // metal ion binding // inferred from electronic annotation /// NM_145149 // GO:0003674 // molecular_function // no biological data available /// NM_145149 // GO:0005085 /…
10510176	predicted gene 13034 | SWI/SNF related, matrix associated, actin dependent regulator of chromatin, subfamily a, member 5 | vomeronasal 2, receptor, pseudogene 14	Gm13034|Smarca5|Vmn2r-ps14	0.0756594	0.0244128	-1.2379	down	-1.03151	down	1.24013	up	1.0963	up	1.07503	up	-0.319122	-0.0559921	0.299259	0.121407	0.0931428	-0.0112292	627585 | 93762 | 545700	AF375046	NM_053124 // GO:0000183 // chromatin silencing at rDNA // inferred from direct assay /// NM_053124 // GO:0006333 // chromatin assembly or disassembly // inferred from direct assay /// NM_053124 // GO:0006338 // chromatin remodeling // inferred from direct assay /// NM_053124 // GO:0006355 // regulation of transcription, DNA-dependent // inferred from mutant phenotype /// NM_053124 // GO:0009790 /…	NM_053124 // GO:0005634 // nucleus // inferred from direct assay /// NM_053124 // GO:0005677 // chromatin silencing complex // inferred from direct assay /// NM_053124 // GO:0016585 // chromatin remodeling complex // inferred from electronic annotation /// ENSMUST00000043359 // GO:0005634 // nucleus // inferred from direct assay /// ENSMUST00000043359 // GO:0005677 // chromatin silencing complex …	NM_053124 // GO:0000166 // nucleotide binding // inferred from electronic annotation /// NM_053124 // GO:0003676 // nucleic acid binding // inferred from electronic annotation /// NM_053124 // GO:0003677 // DNA binding // inferred from electronic annotation /// NM_053124 // GO:0004386 // helicase activity // inferred from electronic annotation /// NM_053124 // GO:0005515 // protein binding // inf…
10555233			0.0954236	0.0380846	-1.23728	down	-1.38564	down	-1.10987	down	-1.3184	down	-1.14302	down	-0.0350653	-0.19845	0.121714	-0.126689	0.0792537	0.272102
10532248	ring finger protein 212	Rnf212	0.052164	0.0112442	-1.23726	down	-1.02444	down	-1.13094	down	-1.29774	down	-1.15839	down	-0.100451	0.171854	0.0291678	-0.169307	-0.00542164	0.206696	671564	BC109180	ENSMUST00000068946 // GO:0008150 // biological_process // no biological data available /// BC109180 // GO:0008150 // biological_process // no biological data available	ENSMUST00000068946 // GO:0005575 // cellular_component // no biological data available /// BC109180 // GO:0005575 // cellular_component // no biological data available	ENSMUST00000068946 // GO:0003674 // molecular_function // no biological data available /// BC109180 // GO:0003674 // molecular_function // no biological data available
10513824	CDK5 regulatory subunit associated protein 2	Cdk5rap2	0.0942958	0.0368382	-1.23619	down	-1.38386	down	-1.11257	down	-1.1068	down	-1.33789	down	-0.060883	-0.223676	0.0911263	0.0986218	-0.174945	0.24502	214444	BC086696	NM_145990 // GO:0008150 // biological_process // no biological data available /// ENSMUST00000076541 // GO:0008150 // biological_process // no biological data available /// BC086696 // GO:0008150 // biological_process // no biological data available /// ENSMUST00000084491 // GO:0008150 // biological_process // no biological data available /// ENSMUST00000098013 // GO:0008150 // biological_process…	NM_145990 // GO:0005737 // cytoplasm // inferred from electronic annotation /// NM_145990 // GO:0005813 // centrosome // inferred from direct assay /// NM_145990 // GO:0005856 // cytoskeleton // inferred from electronic annotation /// ENSMUST00000076541 // GO:0005737 // cytoplasm // inferred from electronic annotation /// ENSMUST00000076541 // GO:0005813 // centrosome // inferred from direct assa…	NM_145990 // GO:0019901 // protein kinase binding // not recorded /// ENSMUST00000076541 // GO:0019901 // protein kinase binding // not recorded /// BC086696 // GO:0019901 // protein kinase binding // not recorded /// ENSMUST00000084491 // GO:0019901 // protein kinase binding // not recorded /// ENSMUST00000098013 // GO:0019901 // protein kinase binding // not recorded
10379163	phosphatidylinositol glycan anchor biosynthesis, class S	Pigs	0.0814856	0.0280042	-1.23584	down	1.05788	up	-1.05578	down	-1.13467	down	1.02684	up	-0.273489	0.113179	-0.046312	-0.150278	0.0702171	0.0320005	276846	BC058979	NM_201406 // GO:0006506 // GPI anchor biosynthetic process // inferred from electronic annotation /// NM_201406 // GO:0008150 // biological_process // no biological data available /// ENSMUST00000048073 // GO:0006506 // GPI anchor biosynthetic process // inferred from electronic annotation /// ENSMUST00000048073 // GO:0008150 // biological_process // no biological data available /// BC058979 // G…	NM_201406 // GO:0005575 // cellular_component // no biological data available /// NM_201406 // GO:0005783 // endoplasmic reticulum // inferred from electronic annotation /// NM_201406 // GO:0016020 // membrane // inferred from electronic annotation /// NM_201406 // GO:0016021 // integral to membrane // inferred from electronic annotation /// ENSMUST00000048073 // GO:0005575 // cellular_component …	NM_201406 // GO:0003923 // GPI-anchor transamidase activity // inferred from mutant phenotype /// ENSMUST00000048073 // GO:0003923 // GPI-anchor transamidase activity // inferred from mutant phenotype /// BC058979 // GO:0003923 // GPI-anchor transamidase activity // inferred from mutant phenotype
10538993	CD8 antigen, alpha chain	Cd8a	0.0509414	0.0103468	-1.23421	down	1.23998	up	1.0329	up	-1.07561	down	1.0203	up	-0.28267	0.331229	0.0676196	-0.0842411	0.0499032	0.0209163	12525	BC030679	NM_001081110 // GO:0002456 // T cell mediated immunity // inferred from mutant phenotype /// NM_001081110 // GO:0007166 // cell surface receptor linked signaling pathway // inferred from direct assay /// NM_001081110 // GO:0042110 // T cell activation // not recorded /// NM_001081110 // GO:0045065 // cytotoxic T cell differentiation // inferred from mutant phenotype /// NM_001081110 // GO:0050850…	NM_001081110 // GO:0009897 // external side of plasma membrane // inferred from direct assay /// NM_001081110 // GO:0009986 // cell surface // inferred from direct assay /// NM_001081110 // GO:0016020 // membrane // inferred from electronic annotation /// NM_001081110 // GO:0016021 // integral to membrane // inferred from electronic annotation /// NM_009857 // GO:0009897 // external side of plasm…	NM_001081110 // GO:0042803 // protein homodimerization activity // inferred from direct assay /// NM_009857 // GO:0042803 // protein homodimerization activity // inferred from direct assay /// ENSMUST00000066747 // GO:0042803 // protein homodimerization activity // inferred from direct assay /// BC030679 // GO:0042803 // protein homodimerization activity // inferred from direct assay
10447891	acetyl-Coenzyme A acetyltransferase 2	Acat2	0.0740493	0.0236573	-1.23231	down	-1.41431	down	-1.0975	down	-1.28594	down	-1.46465	down	-0.0478878	-0.24662	0.119262	-0.109351	-0.297083	0.253477	110460	BC012496	NM_009338 // GO:0008152 // metabolic process // inferred from electronic annotation /// ENSMUST00000007005 // GO:0008152 // metabolic process // inferred from electronic annotation /// BC012496 // GO:0008152 // metabolic process // inferred from electronic annotation	NM_009338 // GO:0005737 // cytoplasm // inferred from electronic annotation /// NM_009338 // GO:0005739 // mitochondrion // inferred from direct assay /// ENSMUST00000007005 // GO:0005737 // cytoplasm // inferred from electronic annotation /// ENSMUST00000007005 // GO:0005739 // mitochondrion // inferred from direct assay /// BC012496 // GO:0005737 // cytoplasm // inferred from electronic annotat…	NM_009338 // GO:0003824 // catalytic activity // inferred from electronic annotation /// NM_009338 // GO:0003985 // acetyl-CoA C-acetyltransferase activity // inferred from electronic annotation /// NM_009338 // GO:0008415 // acyltransferase activity // inferred from electronic annotation /// NM_009338 // GO:0016740 // transferase activity // inferred from electronic annotation /// NM_009338 // G…
10384654	ribosomal protein S16 pseudogene	Gm12058	0.0191965	0.000133355	-1.22952	down	-1.04451	down	1.1201	up	1.11701	up	1.03769	up	-0.304605	-0.0693337	0.15712	0.153141	0.0468613	-0.00650756	666078
10576493			0.0475855	0.00928445	-1.22866	down	1.00384	up	1.11594	up	1.02636	up	1.03002	up	-0.317056	-0.0144464	0.138282	0.0175578	0.0227044	-0.0199741
10583573	autophagy-related 4D (yeast) | KRI1 homolog (S. cerevisiae)	Atg4d|Kri1	0.0388055	0.00566892	-1.22725	down	-1.01815	down	-1.09708	down	-1.45116	down	-1.20057	down	-0.115846	0.15363	0.0459221	-0.357623	-0.0841308	0.179585	235040 | 215194	BC030861|BC021438	NM_153583 // GO:0006810 // transport // inferred from electronic annotation /// NM_153583 // GO:0006914 // autophagy // inferred from sequence or structural similarity /// NM_153583 // GO:0015031 // protein transport // inferred from electronic annotation /// NM_145416 // GO:0008150 // biological_process // no biological data available /// ENSMUST00000065005 // GO:0006810 // transport // inferred…	NM_153583 // GO:0005737 // cytoplasm // inferred from sequence or structural similarity /// NM_145416 // GO:0005575 // cellular_component // no biological data available /// ENSMUST00000065005 // GO:0005737 // cytoplasm // inferred from sequence or structural similarity /// ENSMUST00000038671 // GO:0005575 // cellular_component // no biological data available /// BC030861 // GO:0005737 // cytopla…	NM_153583 // GO:0004197 // cysteine-type endopeptidase activity // inferred from sequence or structural similarity /// NM_153583 // GO:0008233 // peptidase activity // inferred from electronic annotation /// NM_153583 // GO:0008234 // cysteine-type peptidase activity // inferred from electronic annotation /// NM_153583 // GO:0016787 // hydrolase activity // inferred from electronic annotation ///…
10513912	aldolase 1 A retrogene 1 | aldolase A, fructose-bisphosphate	Aldoart1	0.0379418	0.00537931	-1.22468	down	-1.13366	down	-1.02489	down	1.0273	up	1.14126	up	-0.222368	-0.110954	0.034558	0.108891	0.260662	0.0700337	353204 | 11674	EF662061	EF662061 // GO:0006096 // glycolysis // inferred from electronic annotation /// EF662061 // GO:0008150 // biological_process // no biological data available /// ENSMUST00000078617 // GO:0006096 // glycolysis // inferred from electronic annotation /// ENSMUST00000078617 // GO:0008150 // biological_process // no biological data available /// ENSMUST00000078617 // GO:0008152 // metabolic process // …	EF662061 // GO:0005575 // cellular_component // no biological data available /// ENSMUST00000078617 // GO:0005576 // extracellular region // not recorded /// ENSMUST00000078617 // GO:0005737 // cytoplasm // not recorded /// ENSMUST00000078617 // GO:0005739 // mitochondrion // not recorded /// ENSMUST00000078617 // GO:0019861 // flagellum // inferred from direct assay /// ENSMUST00000078617 // GO:…	EF662061 // GO:0003674 // molecular_function // no biological data available /// EF662061 // GO:0004332 // fructose-bisphosphate aldolase activity // inferred from electronic annotation /// EF662061 // GO:0016829 // lyase activity // inferred from electronic annotation /// ENSMUST00000078617 // GO:0003824 // catalytic activity // inferred from electronic annotation /// ENSMUST00000078617 // GO:00…
10400383	RIKEN cDNA 2700097O09 gene	2700097O09Rik	0.0885426	0.032836	-1.21578	down	-1.16323	down	-1.2842	down	-1.51137	down	-1.35117	down	0.090723	0.154479	0.0117413	-0.223244	-0.0615983	0.372609	72658	BC056967	NR_030764 // GO:0008150 // biological_process // no biological data available /// NM_028314 // GO:0008150 // biological_process // no biological data available /// ENSMUST00000021406 // GO:0008150 // biological_process // no biological data available /// BC056967 // GO:0008150 // biological_process // no biological data available	NR_030764 // GO:0005575 // cellular_component // no biological data available /// NM_028314 // GO:0005575 // cellular_component // no biological data available /// ENSMUST00000021406 // GO:0005575 // cellular_component // no biological data available /// BC056967 // GO:0005575 // cellular_component // no biological data available	NR_030764 // GO:0003674 // molecular_function // no biological data available /// NM_028314 // GO:0003674 // molecular_function // no biological data available /// ENSMUST00000021406 // GO:0003674 // molecular_function // no biological data available /// BC056967 // GO:0003674 // molecular_function // no biological data available
10505252			0.0280838	0.00123444	-1.21484	down	-1.10546	down	-1.04621	down	-1.21704	down	-1.09755	down	-0.118068	0.0180449	0.0975156	-0.120679	0.0284101	0.162693
10588592	calcium channel, voltage-dependent, alpha 2/delta subunit 2	Cacna2d2	0.0789399	0.0263133	-1.21232	down	1.03759	up	-1.07401	down	-1.12462	down	-1.06607	down	-0.191154	0.139854	-0.0163984	-0.0828218	-0.00568835	0.0866152	56808	BC158058|BC056389|AF247139|AF247141|AY502107|AF247142	NM_001174047 // GO:0006810 // transport // inferred from electronic annotation /// NM_001174047 // GO:0006811 // ion transport // inferred from electronic annotation /// NM_001174047 // GO:0006816 // calcium ion transport // inferred by curator /// NM_001174047 // GO:0006816 // calcium ion transport // not recorded /// NM_001174047 // GO:0007528 // neuromuscular junction development // inferred f…	NM_001174047 // GO:0005891 // voltage-gated calcium channel complex // inferred from direct assay /// NM_001174047 // GO:0016020 // membrane // inferred from electronic annotation /// NM_001174047 // GO:0016021 // integral to membrane // inferred from electronic annotation /// NM_020263 // GO:0005891 // voltage-gated calcium channel complex // inferred from direct assay /// NM_020263 // GO:001602…	NM_001174047 // GO:0005216 // ion channel activity // inferred from electronic annotation /// NM_001174047 // GO:0005244 // voltage-gated ion channel activity // inferred from electronic annotation /// NM_001174047 // GO:0005245 // voltage-gated calcium channel activity // inferred from direct assay /// NM_001174047 // GO:0005245 // voltage-gated calcium channel activity // not recorded /// NM_00…
10467560	transmembrane 9 superfamily member 3	Tm9sf3	0.0583067	0.0144467	-1.20782	down	1.04157	up	1.04918	up	-1.05309	down	-1.0286	down	-0.262891	0.068278	0.0787732	-0.0651073	-0.0311661	0.00951767	107358	AF269151	NM_133352 // GO:0008150 // biological_process // no biological data available /// ENSMUST00000067800 // GO:0008150 // biological_process // no biological data available /// AF269151 // GO:0008150 // biological_process // no biological data available /// ENSMUST00000025989 // GO:0008150 // biological_process // no biological data available	NM_133352 // GO:0005575 // cellular_component // no biological data available /// NM_133352 // GO:0016020 // membrane // inferred from electronic annotation /// NM_133352 // GO:0016021 // integral to membrane // inferred from electronic annotation /// ENSMUST00000067800 // GO:0005575 // cellular_component // no biological data available /// ENSMUST00000067800 // GO:0016020 // membrane // inferred…	NM_133352 // GO:0003674 // molecular_function // no biological data available /// ENSMUST00000067800 // GO:0003674 // molecular_function // no biological data available /// AF269151 // GO:0003674 // molecular_function // no biological data available /// ENSMUST00000025989 // GO:0003674 // molecular_function // no biological data available
10539169	leucine rich repeat transmembrane neuronal 1	Lrrtm1	0.0403666	0.00613572	-1.20503	down	-1.19594	down	-1.11976	down	-1.14784	down	-1.0355	down	-0.0987695	-0.0878431	0.00710996	-0.0286145	0.119972	0.170303	74342	BC027803	NM_028880 // GO:0008150 // biological_process // no biological data available /// ENSMUST00000020400 // GO:0008150 // biological_process // no biological data available /// BC027803 // GO:0008150 // biological_process // no biological data available	NM_028880 // GO:0005783 // endoplasmic reticulum // inferred from electronic annotation /// NM_028880 // GO:0016020 // membrane // inferred from electronic annotation /// NM_028880 // GO:0016021 // integral to membrane // inferred from sequence or structural similarity /// ENSMUST00000020400 // GO:0005783 // endoplasmic reticulum // inferred from electronic annotation /// ENSMUST00000020400 // GO…	NM_028880 // GO:0003674 // molecular_function // no biological data available /// NM_028880 // GO:0005515 // protein binding // inferred from electronic annotation /// ENSMUST00000020400 // GO:0003674 // molecular_function // no biological data available /// ENSMUST00000020400 // GO:0005515 // protein binding // inferred from electronic annotation /// BC027803 // GO:0003674 // molecular_function …
10463457	leucine zipper, putative tumor suppressor 2	Lzts2	0.052164	0.0111936	-1.20487	down	-1.01786	down	-1.05979	down	-1.18817	down	-1.04395	down	-0.176385	0.0669483	0.00871054	-0.156257	0.0304397	0.0924896	226154	BC092263	NM_145503 // GO:0007049 // cell cycle // inferred from electronic annotation /// NM_145503 // GO:0007067 // mitosis // inferred from electronic annotation /// NM_145503 // GO:0010942 // positive regulation of cell death // not recorded /// NM_145503 // GO:0016055 // Wnt receptor signaling pathway // inferred from electronic annotation /// NM_145503 // GO:0051301 // cell division // inferred from …	NM_145503 // GO:0005575 // cellular_component // no biological data available /// NM_145503 // GO:0005737 // cytoplasm // inferred from electronic annotation /// NM_145503 // GO:0005856 // cytoskeleton // inferred from electronic annotation /// NM_145503 // GO:0005874 // microtubule // inferred from electronic annotation /// NM_145503 // GO:0016020 // membrane // inferred from electronic annotati…	NM_145503 // GO:0005515 // protein binding // not recorded /// NM_001130525 // GO:0005515 // protein binding // not recorded /// NM_001130526 // GO:0005515 // protein binding // not recorded /// ENSMUST00000039016 // GO:0005515 // protein binding // not recorded /// BC092263 // GO:0005515 // protein binding // not recorded
10400630			0.0191965	0.000165964	-1.20447	down	1.0368	up	1.13283	up	1.09773	up	1.10345	up	-0.341011	-0.0204741	0.107325	0.0619195	0.069416	-0.0726086
10512274	energy homeostasis associated	Enho	0.0278348	0.000921105	-1.20074	down	1.03713	up	1.01824	up	1.21728	up	1.15145	up	-0.286203	0.0303192	0.00379419	0.261381	0.181165	-0.0222823	69638	BC021944	NM_027147 // GO:0008150 // biological_process // no biological data available /// BC021944 // GO:0008150 // biological_process // no biological data available /// ENSMUST00000030156 // GO:0008150 // biological_process // no biological data available	NM_027147 // GO:0005575 // cellular_component // no biological data available /// NM_027147 // GO:0005576 // extracellular region // inferred from electronic annotation /// BC021944 // GO:0005575 // cellular_component // no biological data available /// BC021944 // GO:0005576 // extracellular region // inferred from electronic annotation /// ENSMUST00000030156 // GO:0005575 // cellular_component …	NM_027147 // GO:0003674 // molecular_function // no biological data available /// BC021944 // GO:0003674 // molecular_function // no biological data available /// ENSMUST00000030156 // GO:0003674 // molecular_function // no biological data available
10461640			0.0450092	0.00805396	-1.20053	down	1.10926	up	1.16653	up	-1.05771	down	1.07304	up	-0.27023	0.143038	0.215658	-0.0875092	0.0951478	-0.00656096
10505925			0.0497841	0.00993469	-1.19899	down	-1.02738	down	1.01672	up	-1.03437	down	-1.00152	down	-0.21483	0.00801166	0.0709035	-0.00176668	0.0447882	0.0469852
10484640	olfactory receptor 1099	Olfr1099	0.052164	0.0110912	-1.19856	down	-1.11161	down	-1.02762	down	-1.15316	down	1.03668	up	-0.193926	-0.0852801	0.0280668	-0.138212	0.119353	0.0673755	258764	BC132348	NM_146768 // GO:0007165 // signal transduction // inferred from electronic annotation /// NM_146768 // GO:0007186 // G-protein coupled receptor protein signaling pathway // not recorded /// NM_146768 // GO:0007608 // sensory perception of smell // not recorded /// ENSMUST00000099871 // GO:0007165 // signal transduction // inferred from electronic annotation /// ENSMUST00000099871 // GO:0007186 //…	NM_146768 // GO:0016021 // integral to membrane // not recorded /// ENSMUST00000099871 // GO:0016021 // integral to membrane // not recorded /// BC132348 // GO:0016021 // integral to membrane // not recorded	NM_146768 // GO:0004871 // signal transducer activity // inferred from electronic annotation /// NM_146768 // GO:0004872 // receptor activity // inferred from electronic annotation /// NM_146768 // GO:0004930 // G-protein coupled receptor activity // inferred from electronic annotation /// NM_146768 // GO:0004984 // olfactory receptor activity // not recorded /// ENSMUST00000099871 // GO:0004871 …
10379989	family with sequence similarity 33, member A	Fam33a	0.0493065	0.00977571	-1.19371	down	-1.38594	down	-1.00399	down	1.04497	up	-1.3289	down	-0.0790056	-0.294408	0.170714	0.239914	-0.233784	0.176452	66140	BC060088	NM_025377 // GO:0007049 // cell cycle // inferred from electronic annotation /// NM_025377 // GO:0007067 // mitosis // inferred from electronic annotation /// NM_025377 // GO:0051301 // cell division // inferred from electronic annotation /// ENSMUST00000020794 // GO:0007049 // cell cycle // inferred from electronic annotation /// ENSMUST00000020794 // GO:0007067 // mitosis // inferred from elect…	NM_025377 // GO:0000776 // kinetochore // inferred from electronic annotation /// NM_025377 // GO:0005737 // cytoplasm // inferred from electronic annotation /// NM_025377 // GO:0005856 // cytoskeleton // inferred from electronic annotation /// NM_025377 // GO:0005874 // microtubule // inferred from electronic annotation /// ENSMUST00000020794 // GO:0000776 // kinetochore // inferred from electro…
10608480			0.0168781	5.47053e-05	-1.19338	down	-1.05181	down	-1.06321	down	-1.10469	down	1.15193	up	-0.165587	0.0165881	0.00103251	-0.0541774	0.29351	0.0894636
10607393			0.092784	0.0358019	-1.19126	down	-1.06915	down	-1.48333	down	-1.13173	down	-1.18899	down	-0.0339171	0.122107	-0.350266	0.0400476	-0.0311626	0.218575
10365495		BC030307	0.0811729	0.0277779	-1.18999	down	-1.09986	down	1.07045	up	-1.11546	down	1.09699	up	-0.201418	-0.0877911	0.147744	-0.108106	0.183084	0.0495318	103220	AY651021	NM_001003910 // GO:0008150 // biological_process // no biological data available /// NM_001003939 // GO:0008150 // biological_process // no biological data available /// NM_153595 // GO:0008150 // biological_process // no biological data available /// ENSMUST00000075632 // GO:0008150 // biological_process // no biological data available /// ENSMUST00000061458 // GO:0008150 // biological_process /…	NM_001003910 // GO:0005575 // cellular_component // no biological data available /// NM_001003910 // GO:0005737 // cytoplasm // inferred from electronic annotation /// NM_001003939 // GO:0005575 // cellular_component // no biological data available /// NM_001003939 // GO:0005737 // cytoplasm // inferred from electronic annotation /// NM_153595 // GO:0005575 // cellular_component // no biological …	NM_001003910 // GO:0003674 // molecular_function // no biological data available /// NM_001003939 // GO:0003674 // molecular_function // no biological data available /// NM_153595 // GO:0003674 // molecular_function // no biological data available /// ENSMUST00000075632 // GO:0003674 // molecular_function // no biological data available /// ENSMUST00000061458 // GO:0003674 // molecular_function /…
10448089	ornithine decarboxylase antizyme 1 | ornithine decarboxylase antizyme 1 pseudogene	Oaz1|Gm9786	0.030468	0.00227862	-1.18788	down	-1.12672	down	-1.11644	down	-1.19413	down	-1.16747	down	-0.0635891	0.0126724	0.0259005	-0.0711501	-0.0385844	0.184804	18245 | 100041965	BC094287	NM_008753 // GO:0006595 // polyamine metabolic process // traceable author statement /// ENSMUST00000060987 // GO:0006595 // polyamine metabolic process // traceable author statement /// BC094287 // GO:0006595 // polyamine metabolic process // traceable author statement		NM_008753 // GO:0004857 // enzyme inhibitor activity // inferred from electronic annotation /// NM_008753 // GO:0005515 // protein binding // inferred from physical interaction /// NM_008753 // GO:0008073 // ornithine decarboxylase inhibitor activity // inferred from genetic interaction /// NM_008753 // GO:0008073 // ornithine decarboxylase inhibitor activity // traceable author statement /// ENS…
10495592			0.0191965	0.000109542	-1.18755	down	1.03653	up	1.05865	up	1.02848	up	1.04856	up	-0.266245	0.0335061	0.0639677	0.022261	0.050155	-0.0182571
10569998	predicted gene 5605	Gm5605	0.0740493	0.0234997	-1.18607	down	1.10803	up	1.11584	up	1.00603	up	1.22429	up	-0.386585	0.00759967	0.0177348	-0.131721	0.15155	-0.140398	434275
10594186	predicted gene 7613	Gm7613	0.0280974	0.00162728	-1.18465	down	1.03279	up	1.37679	up	1.20284	up	1.25579	up	-0.364877	-0.073868	0.340887	0.146029	0.208172	-0.120421	665385
10424922	G protein-coupled receptor 172B	Gpr172b	0.0486712	0.00958282	-1.18397	down	1.02016	up	-1.03222	down	-1.31384	down	-1.11367	down	-0.099957	0.172473	0.0979176	-0.250119	-0.0116439	0.143674	52710	BC016264	NM_029643 // GO:0008150 // biological_process // no biological data available /// ENSMUST00000023220 // GO:0008150 // biological_process // no biological data available /// BC016264 // GO:0008150 // biological_process // no biological data available	NM_029643 // GO:0005575 // cellular_component // no biological data available /// NM_029643 // GO:0016020 // membrane // inferred from electronic annotation /// NM_029643 // GO:0016021 // integral to membrane // inferred from electronic annotation /// ENSMUST00000023220 // GO:0005575 // cellular_component // no biological data available /// ENSMUST00000023220 // GO:0016020 // membrane // inferred…	NM_029643 // GO:0003674 // molecular_function // no biological data available /// NM_029643 // GO:0004872 // receptor activity // inferred from electronic annotation /// ENSMUST00000023220 // GO:0003674 // molecular_function // no biological data available /// ENSMUST00000023220 // GO:0004872 // receptor activity // inferred from electronic annotation /// BC016264 // GO:0003674 // molecular_funct…
10355958	ubiquitin-conjugating enzyme E2 variant 1	Ube2v1	0.0427835	0.00688339	-1.18082	down	1.0198	up	1.10022	up	1.09774	up	1.04182	up	-0.253403	0.0146643	0.124169	0.120921	0.0454925	-0.0136166	66589	BC092253	NM_023230 // GO:0043687 // post-translational protein modification // inferred from electronic annotation /// NM_023230 // GO:0051246 // regulation of protein metabolic process // inferred from electronic annotation /// ENSMUST00000109207 // GO:0043687 // post-translational protein modification // inferred from electronic annotation /// ENSMUST00000109207 // GO:0051246 // regulation of protein me…	NM_023230 // GO:0005634 // nucleus // inferred from electronic annotation /// ENSMUST00000109207 // GO:0005634 // nucleus // inferred from electronic annotation /// BC092253 // GO:0005634 // nucleus // inferred from electronic annotation /// ENSMUST00000060645 // GO:0005634 // nucleus // inferred from electronic annotation	NM_023230 // GO:0005515 // protein binding // inferred from physical interaction /// NM_023230 // GO:0019787 // small conjugating protein ligase activity // inferred from electronic annotation /// ENSMUST00000109207 // GO:0005515 // protein binding // inferred from physical interaction /// ENSMUST00000109207 // GO:0019787 // small conjugating protein ligase activity // inferred from electronic an…
10361098	neuron derived neurotrophic factor	Nenf	0.0475855	0.00926286	-1.18079	down	-1.34683	down	-1.28781	down	-1.2714	down	-1.19051	down	0.0779864	-0.111821	-0.0471818	-0.0286767	0.0661656	0.317744	66208	BC048464	NM_025424 // GO:0043410 // positive regulation of MAPKKK cascade // inferred from direct assay /// ENSMUST00000046770 // GO:0043410 // positive regulation of MAPKKK cascade // inferred from direct assay /// BC048464 // GO:0043410 // positive regulation of MAPKKK cascade // inferred from direct assay	NM_025424 // GO:0005576 // extracellular region // inferred from electronic annotation /// NM_025424 // GO:0005615 // extracellular space // inferred from direct assay /// ENSMUST00000046770 // GO:0005576 // extracellular region // inferred from electronic annotation /// ENSMUST00000046770 // GO:0005615 // extracellular space // inferred from direct assay /// BC048464 // GO:0005576 // extracellul…	NM_025424 // GO:0008083 // growth factor activity // inferred from direct assay /// NM_025424 // GO:0020037 // heme binding // inferred from electronic annotation /// NM_025424 // GO:0046872 // metal ion binding // inferred from electronic annotation /// ENSMUST00000046770 // GO:0008083 // growth factor activity // inferred from direct assay /// ENSMUST00000046770 // GO:0020037 // heme binding //…
10400153	high mobility group box 1	Hmgb1	0.0280838	0.00133838	-1.17996	down	-1.09225	down	1.10647	up	1.07124	up	-1.08665	down	-0.174852	-0.0634146	0.209854	0.163171	-0.0560036	0.0638854	15289	L38477	L38477 // GO:0000902 // cell morphogenesis // not recorded /// L38477 // GO:0001654 // eye development // inferred from mutant phenotype /// L38477 // GO:0001934 // positive regulation of protein amino acid phosphorylation // inferred from direct assay /// L38477 // GO:0002053 // positive regulation of mesenchymal cell proliferation // not recorded /// L38477 // GO:0006935 // chemotaxis // not re…	L38477 // GO:0005615 // extracellular space // inferred from direct assay /// L38477 // GO:0005615 // extracellular space // not recorded /// L38477 // GO:0005625 // soluble fraction // inferred from direct assay /// L38477 // GO:0005634 // nucleus // inferred from direct assay /// L38477 // GO:0005634 // nucleus // not recorded /// L38477 // GO:0005694 // chromosome // inferred from electronic a…	L38477 // GO:0000400 // four-way junction DNA binding // not recorded /// L38477 // GO:0000401 // open form four-way junction DNA binding // not recorded /// L38477 // GO:0000402 // crossed form four-way junction DNA binding // not recorded /// L38477 // GO:0003677 // DNA binding // inferred from electronic annotation /// L38477 // GO:0003681 // bent DNA binding // not recorded /// L38477 // GO:0…
10455007	zinc finger, matrin type 2	Zmat2	0.054711	0.012594	-1.17944	down	-1.00445	down	1.08413	up	1.07534	up	1.02477	up	-0.303892	-0.0721944	0.0507514	0.0390062	-0.0304906	-0.0657845	66492	BC024881	NM_025594 // GO:0008150 // biological_process // no biological data available /// ENSMUST00000001419 // GO:0008150 // biological_process // no biological data available /// BC024881 // GO:0008150 // biological_process // no biological data available	NM_025594 // GO:0005575 // cellular_component // no biological data available /// NM_025594 // GO:0005622 // intracellular // inferred from electronic annotation /// NM_025594 // GO:0005634 // nucleus // inferred from electronic annotation /// ENSMUST00000001419 // GO:0005575 // cellular_component // no biological data available /// ENSMUST00000001419 // GO:0005622 // intracellular // inferred fr…	NM_025594 // GO:0003674 // molecular_function // no biological data available /// NM_025594 // GO:0003676 // nucleic acid binding // inferred from electronic annotation /// NM_025594 // GO:0003677 // DNA binding // inferred from electronic annotation /// NM_025594 // GO:0008270 // zinc ion binding // inferred from electronic annotation /// NM_025594 // GO:0046872 // metal ion binding // inferred …
10572934	RIKEN cDNA 1700007B14 gene	1700007B14Rik	0.0596911	0.0160858	-1.17825	down	1.00365	up	1.09357	up	-1.00497	down	1.02897	up	-0.25248	-0.0105783	0.113208	-0.0229861	0.0253681	-0.0158346	71831	BC117767	NM_001164235 // GO:0008150 // biological_process // no biological data available /// NM_027944 // GO:0008150 // biological_process // no biological data available /// ENSMUST00000034033 // GO:0008150 // biological_process // no biological data available /// ENSMUST00000121983 // GO:0008150 // biological_process // no biological data available /// BC117767 // GO:0008150 // biological_process // no…	NM_001164235 // GO:0005575 // cellular_component // no biological data available /// NM_027944 // GO:0005575 // cellular_component // no biological data available /// ENSMUST00000034033 // GO:0005575 // cellular_component // no biological data available /// ENSMUST00000121983 // GO:0005575 // cellular_component // no biological data available /// BC117767 // GO:0005575 // cellular_component // no…	NM_001164235 // GO:0003674 // molecular_function // no biological data available /// NM_027944 // GO:0003674 // molecular_function // no biological data available /// ENSMUST00000034033 // GO:0003674 // molecular_function // no biological data available /// ENSMUST00000121983 // GO:0003674 // molecular_function // no biological data available /// BC117767 // GO:0003674 // molecular_function // no…
10513641	kinesin family member 12	Kif12	0.0674524	0.0198746	-1.17795	down	-1.03109	down	1.04407	up	-1.07611	down	-1.00706	down	-0.195565	-0.00344865	0.102931	-0.0651027	0.0305702	0.0407171	16552	BC022225	NM_010616 // GO:0007018 // microtubule-based movement // inferred from electronic annotation /// ENSMUST00000030042 // GO:0007018 // microtubule-based movement // inferred from electronic annotation /// BC022225 // GO:0007018 // microtubule-based movement // inferred from electronic annotation	NM_010616 // GO:0005874 // microtubule // inferred from electronic annotation /// ENSMUST00000030042 // GO:0005874 // microtubule // inferred from electronic annotation /// BC022225 // GO:0005874 // microtubule // inferred from electronic annotation	NM_010616 // GO:0000166 // nucleotide binding // inferred from electronic annotation /// NM_010616 // GO:0003774 // motor activity // inferred from electronic annotation /// NM_010616 // GO:0003777 // microtubule motor activity // inferred from electronic annotation /// NM_010616 // GO:0005524 // ATP binding // inferred from electronic annotation /// ENSMUST00000030042 // GO:0000166 // nucleotide…
10524450	uracil DNA glycosylase	Ung	0.0424866	0.00677898	-1.17655	down	1.01608	up	1.10651	up	-1.0654	down	1.03761	up	-0.220854	0.0367254	0.159724	-0.0776882	0.0669696	0.0137107	22256	BC011039	NM_001040691 // GO:0006281 // DNA repair // traceable author statement /// NM_001040691 // GO:0006284 // base-excision repair // inferred from electronic annotation /// NM_001040691 // GO:0006974 // response to DNA damage stimulus // inferred from electronic annotation /// NM_001040691 // GO:0008152 // metabolic process // inferred from electronic annotation /// NM_001040691 // GO:0016446 // soma…	NM_001040691 // GO:0005634 // nucleus // inferred from direct assay /// NM_001040691 // GO:0005739 // mitochondrion // inferred from direct assay /// NM_001040691 // GO:0005739 // mitochondrion // not recorded /// NM_011677 // GO:0005634 // nucleus // inferred from direct assay /// NM_011677 // GO:0005739 // mitochondrion // inferred from direct assay /// NM_011677 // GO:0005739 // mitochondrion …	NM_001040691 // GO:0004844 // uracil DNA N-glycosylase activity // inferred from direct assay /// NM_001040691 // GO:0004844 // uracil DNA N-glycosylase activity // inferred from mutant phenotype /// NM_001040691 // GO:0004844 // uracil DNA N-glycosylase activity // not recorded /// NM_001040691 // GO:0016787 // hydrolase activity // inferred from electronic annotation /// NM_001040691 // GO:0016…
10463482	T-cell leukemia, homeobox 1	Tlx1	0.0168781	6.00111e-05	-1.17613	down	1.03738	up	1.17731	up	1.05291	up	1.18042	up	-0.327532	-0.0405347	0.142015	-0.0191019	0.145814	-0.0934825	21908	BC018246	NM_021901 // GO:0006355 // regulation of transcription, DNA-dependent // inferred from electronic annotation /// NM_021901 // GO:0007275 // multicellular organismal development // inferred from electronic annotation /// NM_021901 // GO:0007417 // central nervous system development // inferred from mutant phenotype /// NM_021901 // GO:0008284 // positive regulation of cell proliferation // inferre…	NM_021901 // GO:0005634 // nucleus // inferred from electronic annotation /// ENSMUST00000026236 // GO:0005634 // nucleus // inferred from electronic annotation /// BC018246 // GO:0005634 // nucleus // inferred from electronic annotation	NM_021901 // GO:0003677 // DNA binding // inferred from electronic annotation /// NM_021901 // GO:0003700 // transcription factor activity // inferred from electronic annotation /// NM_021901 // GO:0030528 // transcription regulator activity // inferred from electronic annotation /// NM_021901 // GO:0043565 // sequence-specific DNA binding // inferred from electronic annotation /// NM_021901 // G…
10413517	choline dehydrogenase	Chdh	0.0834499	0.0293373	-1.17551	down	-1.03559	down	-1.10278	down	-1.35435	down	-1.11552	down	-0.0864391	0.0963844	0.00569725	-0.290758	-0.0108724	0.146843	218865	BC039186	NM_175343 // GO:0006066 // alcohol metabolic process // inferred from electronic annotation /// NM_175343 // GO:0008150 // biological_process // no biological data available /// NM_175343 // GO:0019285 // glycine betaine biosynthetic process from choline // inferred from electronic annotation /// NM_175343 // GO:0055114 // oxidation reduction // inferred from electronic annotation /// NM_00113624…	NM_175343 // GO:0005739 // mitochondrion // inferred from direct assay /// NM_175343 // GO:0005743 // mitochondrial inner membrane // inferred from direct assay /// NM_175343 // GO:0005743 // mitochondrial inner membrane // not recorded /// NM_001136240 // GO:0005739 // mitochondrion // inferred from direct assay /// NM_001136240 // GO:0005743 // mitochondrial inner membrane // inferred from dire…	NM_175343 // GO:0008812 // choline dehydrogenase activity // not recorded /// NM_175343 // GO:0016491 // oxidoreductase activity // inferred from electronic annotation /// NM_175343 // GO:0016614 // oxidoreductase activity, acting on CH-OH group of donors // inferred from electronic annotation /// NM_175343 // GO:0050660 // FAD binding // inferred from electronic annotation /// NM_001136240 // GO…
10422067	F-box and leucine-rich repeat protein 3	Fbxl3	0.0379354	0.00536153	-1.1743	down	1.00901	up	-1.12798	down	-1.34991	down	-1.15243	down	-0.0883942	0.156341	-0.0303418	-0.289461	-0.0612675	0.143406	50789	BC067203	NM_015822 // GO:0008150 // biological_process // no biological data available /// ENSMUST00000022720 // GO:0008150 // biological_process // no biological data available /// BC067203 // GO:0008150 // biological_process // no biological data available	NM_015822 // GO:0005575 // cellular_component // no biological data available /// NM_015822 // GO:0005634 // nucleus // inferred from electronic annotation /// NM_015822 // GO:0005737 // cytoplasm // inferred from electronic annotation /// ENSMUST00000022720 // GO:0005575 // cellular_component // no biological data available /// ENSMUST00000022720 // GO:0005634 // nucleus // inferred from electro…	NM_015822 // GO:0003674 // molecular_function // no biological data available /// NM_015822 // GO:0005515 // protein binding // inferred from physical interaction /// ENSMUST00000022720 // GO:0003674 // molecular_function // no biological data available /// ENSMUST00000022720 // GO:0005515 // protein binding // inferred from physical interaction /// BC067203 // GO:0003674 // molecular_function //…
10371141	high mobility group 20 B	Hmg20b	0.0967363	0.039166	-1.17335	down	1.03656	up	1.11128	up	1.00508	up	1.13856	up	-0.287369	-0.00492795	0.0954873	-0.0494194	0.130474	-0.0567319	15353	BC071217	NM_010440 // GO:0006325 // chromatin organization // non-traceable author statement /// NM_010440 // GO:0006338 // chromatin remodeling // traceable author statement /// NM_010440 // GO:0006350 // transcription // inferred from electronic annotation /// NM_010440 // GO:0006355 // regulation of transcription, DNA-dependent // non-traceable author statement /// NM_010440 // GO:0007049 // cell cycle…	NM_010440 // GO:0000794 // condensed nuclear chromosome // not recorded /// NM_010440 // GO:0002111 // BRCA2-BRAF35 complex // not recorded /// NM_010440 // GO:0005634 // nucleus // non-traceable author statement /// NM_001163165 // GO:0000794 // condensed nuclear chromosome // not recorded /// NM_001163165 // GO:0002111 // BRCA2-BRAF35 complex // not recorded /// NM_001163165 // GO:0005634 // nu…	NM_010440 // GO:0000400 // four-way junction DNA binding // not recorded /// NM_010440 // GO:0003677 // DNA binding // traceable author statement /// NM_010440 // GO:0003700 // transcription factor activity // non-traceable author statement /// NM_010440 // GO:0005515 // protein binding // inferred from physical interaction /// NM_001163165 // GO:0000400 // four-way junction DNA binding // not re…
10353008			0.0541238	0.0121577	-1.17309	down	1.12135	up	1.03985	up	1.0581	up	1.04113	up	-0.282013	0.11354	0.00468032	0.0297802	0.00646067	-0.0516947
10572622	GTP binding protein 3	Gtpbp3	0.069928	0.0212075	-1.1729	down	1.04419	up	1.00544	up	1.12762	up	1.06528	up	-0.263869	0.0286013	-0.025962	0.139487	0.0574368	-0.0337893	70359	AF361482	NM_032544 // GO:0006400 // tRNA modification // inferred from electronic annotation /// NM_032544 // GO:0008033 // tRNA processing // inferred from electronic annotation /// ENSMUST00000007754 // GO:0006400 // tRNA modification // inferred from electronic annotation /// ENSMUST00000007754 // GO:0008033 // tRNA processing // inferred from electronic annotation /// AF361482 // GO:0006400 // tRNA mo…	NM_032544 // GO:0005622 // intracellular // inferred from electronic annotation /// NM_032544 // GO:0005739 // mitochondrion // inferred from direct assay /// ENSMUST00000007754 // GO:0005622 // intracellular // inferred from electronic annotation /// ENSMUST00000007754 // GO:0005739 // mitochondrion // inferred from direct assay /// AF361482 // GO:0005622 // intracellular // inferred from electr…	NM_032544 // GO:0000166 // nucleotide binding // inferred from electronic annotation /// NM_032544 // GO:0003924 // GTPase activity // inferred from electronic annotation /// NM_032544 // GO:0005525 // GTP binding // inferred from electronic annotation /// ENSMUST00000007754 // GO:0000166 // nucleotide binding // inferred from electronic annotation /// ENSMUST00000007754 // GO:0003924 // GTPase a…
10344719			0.0455054	0.00843367	-1.17283	down	1.11881	up	1.0337	up	1.05504	up	1.03459	up	-0.270151	0.121815	0.00766198	0.0371396	0.00891209	-0.0401518
10361824			0.0450092	0.00806434	-1.17274	down	-1.02769	down	1.1412	up	1.03323	up	1.13201	up	-0.277816	-0.0873423	0.142611	-0.000777404	0.130952	-0.0479385
10366705	predicted gene 9081	Gm9081	0.0949349	0.0377573	-1.1701	down	-1.21558	down	1.18145	up	1.02781	up	1.01623	up	-0.197863	-0.252869	0.269337	0.0683451	0.051998	0.0287752	668275
10355763	autophagy-related 9A (yeast)	Atg9a	0.0590472	0.0154177	-1.16991	down	-1.01263	down	-1.03091	down	-1.1714	down	-1.02921	down	-0.144815	0.0634651	0.0376539	-0.146659	0.0400421	0.081577	245860	BC079884	NM_001003917 // GO:0000045 // autophagic vacuole assembly // not recorded /// NM_001003917 // GO:0006810 // transport // inferred from electronic annotation /// NM_001003917 // GO:0006914 // autophagy // inferred from electronic annotation /// NM_001003917 // GO:0015031 // protein transport // inferred from electronic annotation /// ENSMUST00000040689 // GO:0000045 // autophagic vacuole assembly …	NM_001003917 // GO:0005737 // cytoplasm // inferred from direct assay /// NM_001003917 // GO:0005776 // autophagic vacuole // inferred from direct assay /// NM_001003917 // GO:0016020 // membrane // inferred from electronic annotation /// NM_001003917 // GO:0016021 // integral to membrane // inferred from electronic annotation /// NM_001003917 // GO:0031410 // cytoplasmic vesicle // inferred from…	NM_001003917 // GO:0003674 // molecular_function // no biological data available /// ENSMUST00000040689 // GO:0003674 // molecular_function // no biological data available /// BC079884 // GO:0003674 // molecular_function // no biological data available
10569341	H19 fetal liver mRNA | microRNA 675	H19|Mir675	0.0323664	0.00283443	-1.16673	down	-1.01487	down	1.15188	up	1.07397	up	1.12974	up	-0.285014	-0.0838324	0.141454	0.0404194	0.113455	-0.0625388	14955 | 735280		NR_001592 // GO:0008285 // negative regulation of cell proliferation // inferred from genetic interaction	NR_001592 // GO:0005737 // cytoplasm // not recorded /// NR_001592 // GO:0005844 // polysome // not recorded
10552966	tubby-like protein 2	Tulp2	0.0323664	0.00307996	-1.16627	down	1.11276	up	1.08939	up	1.05727	up	1.07095	up	-0.295829	0.0802075	0.0495817	0.00641489	0.024954	-0.073933	56734	BC089545|AF105712|AK077211|AK054304		NM_001045555 // GO:0005576 // extracellular region // inferred from electronic annotation /// NM_001045555 // GO:0005737 // cytoplasm // inferred from electronic annotation /// NM_008807 // GO:0005576 // extracellular region // inferred from electronic annotation /// NM_008807 // GO:0005737 // cytoplasm // inferred from electronic annotation /// ENSMUST00000107762 // GO:0005576 // extracellular r…	NM_001045555 // GO:0008081 // phosphoric diester hydrolase activity // inferred from sequence or structural similarity /// NM_008807 // GO:0008081 // phosphoric diester hydrolase activity // inferred from sequence or structural similarity /// ENSMUST00000107762 // GO:0008081 // phosphoric diester hydrolase activity // inferred from sequence or structural similarity /// ENSMUST00000107763 // GO:00…
10475525	pallidin	Pldn	0.0453795	0.00834983	-1.16546	down	1.02279	up	-1.03422	down	-1.09481	down	-1.02789	down	-0.172547	0.0808563	-0.00019455	-0.0823351	0.00866477	0.0483513	18457	BC016554	NM_019788 // GO:0006904 // vesicle docking during exocytosis // traceable author statement /// NM_019788 // GO:0006906 // vesicle fusion // traceable author statement /// NM_019788 // GO:0006944 // cellular membrane fusion // inferred from physical interaction /// NM_019788 // GO:0007596 // blood coagulation // inferred from mutant phenotype /// NM_019788 // GO:0030318 // melanocyte differentiati…	NM_019788 // GO:0005737 // cytoplasm // inferred from electronic annotation /// NM_019788 // GO:0005768 // endosome // inferred from direct assay /// NM_019788 // GO:0016020 // membrane // inferred from electronic annotation /// ENSMUST00000005954 // GO:0005737 // cytoplasm // inferred from electronic annotation /// ENSMUST00000005954 // GO:0005768 // endosome // inferred from direct assay /// EN…	NM_019788 // GO:0005515 // protein binding // inferred from physical interaction /// ENSMUST00000005954 // GO:0005515 // protein binding // inferred from physical interaction /// BC016554 // GO:0005515 // protein binding // inferred from physical interaction
10468783	ventral anterior homeobox containing gene 1	Vax1	0.0338442	0.00361005	-1.16423	down	1.03153	up	1.06025	up	1.00259	up	1.06843	up	-0.22991	0.0342487	0.0738662	-0.00680224	0.0849644	-0.0105335	22326	AF064554	NM_009501 // GO:0000122 // negative regulation of transcription from RNA polymerase II promoter // inferred from genetic interaction /// NM_009501 // GO:0001764 // neuron migration // inferred from mutant phenotype /// NM_009501 // GO:0006350 // transcription // inferred from electronic annotation /// NM_009501 // GO:0006355 // regulation of transcription, DNA-dependent // inferred from electroni…	NM_009501 // GO:0005634 // nucleus // inferred from direct assay /// ENSMUST00000006432 // GO:0005634 // nucleus // inferred from direct assay /// AF064554 // GO:0005634 // nucleus // inferred from direct assay /// ENSMUST00000111478 // GO:0005634 // nucleus // inferred from direct assay	NM_009501 // GO:0003677 // DNA binding // inferred from electronic annotation /// NM_009501 // GO:0003700 // transcription factor activity // inferred from mutant phenotype /// NM_009501 // GO:0030528 // transcription regulator activity // inferred from electronic annotation /// NM_009501 // GO:0031490 // chromatin DNA binding // inferred from direct assay /// NM_009501 // GO:0043565 // sequence-…
10567049	coatomer protein complex, subunit beta 1	Copb1	0.0559801	0.0133357	-1.16416	down	-1.10918	down	-1.12702	down	-1.22052	down	-1.18591	down	-0.0464926	0.0232938	0.000285149	-0.114706	-0.0732025	0.172793	70349	BC030837	NM_033370 // GO:0006810 // transport // inferred from electronic annotation /// NM_033370 // GO:0006886 // intracellular protein transport // inferred from electronic annotation /// NM_033370 // GO:0008150 // biological_process // no biological data available /// NM_033370 // GO:0015031 // protein transport // inferred from electronic annotation /// NM_033370 // GO:0016192 // vesicle-mediated tra…	NM_033370 // GO:0005737 // cytoplasm // inferred from electronic annotation /// NM_033370 // GO:0005794 // Golgi apparatus // inferred from direct assay /// NM_033370 // GO:0005794 // Golgi apparatus // not recorded /// NM_033370 // GO:0005798 // Golgi-associated vesicle // not recorded /// NM_033370 // GO:0016020 // membrane // inferred from electronic annotation /// NM_033370 // GO:0030117 // m…	NM_033370 // GO:0005198 // structural molecule activity // inferred from electronic annotation /// NM_033370 // GO:0005488 // binding // inferred from electronic annotation /// NM_033370 // GO:0005515 // protein binding // inferred from electronic annotation /// ENSMUST00000033012 // GO:0005198 // structural molecule activity // inferred from electronic annotation /// ENSMUST00000033012 // GO:000…
10557033	eukaryotic elongation factor-2 kinase	Eef2k	0.0997858	0.0412482	-1.16265	down	-1.03522	down	-1.1162	down	-1.18198	down	-1.15952	down	-0.0663191	0.101169	-0.00749668	-0.0900976	-0.0624266	0.151103	13631		ENSMUST00000047875 // GO:0006468 // protein amino acid phosphorylation // inferred from electronic annotation /// ENSMUST00000098074 // GO:0006468 // protein amino acid phosphorylation // inferred from electronic annotation		ENSMUST00000047875 // GO:0000166 // nucleotide binding // inferred from electronic annotation /// ENSMUST00000047875 // GO:0004674 // protein serine/threonine kinase activity // inferred from electronic annotation /// ENSMUST00000047875 // GO:0004686 // elongation factor-2 kinase activity // not recorded /// ENSMUST00000047875 // GO:0005488 // binding // inferred from electronic annotation /// EN…
10510194	high mobility group box 1	Hmgb1	0.0278348	0.000922596	-1.16099	down	-1.05981	down	1.24162	up	1.25291	up	1.00714	up	-0.265622	-0.134071	0.261953	0.275014	-0.0399993	-0.0502679	15289	BC110667	NM_010439 // GO:0000902 // cell morphogenesis // not recorded /// NM_010439 // GO:0001654 // eye development // inferred from mutant phenotype /// NM_010439 // GO:0001934 // positive regulation of protein amino acid phosphorylation // inferred from direct assay /// NM_010439 // GO:0002053 // positive regulation of mesenchymal cell proliferation // not recorded /// NM_010439 // GO:0006935 // chemo…	NM_010439 // GO:0005615 // extracellular space // inferred from direct assay /// NM_010439 // GO:0005615 // extracellular space // not recorded /// NM_010439 // GO:0005625 // soluble fraction // inferred from direct assay /// NM_010439 // GO:0005634 // nucleus // inferred from direct assay /// NM_010439 // GO:0005634 // nucleus // not recorded /// NM_010439 // GO:0005694 // chromosome // inferred…	NM_010439 // GO:0000400 // four-way junction DNA binding // not recorded /// NM_010439 // GO:0000401 // open form four-way junction DNA binding // not recorded /// NM_010439 // GO:0000402 // crossed form four-way junction DNA binding // not recorded /// NM_010439 // GO:0003677 // DNA binding // inferred from electronic annotation /// NM_010439 // GO:0003681 // bent DNA binding // not recorded ///…
10397551	expressed sequence BB287469 | predicted gene 4027 | predicted gene 2046	BB287469|Gm4027|Gm2046	0.0885426	0.0327198	-1.16098	down	1.06847	up	1.03304	up	-1.11886	down	1.03547	up	-0.176897	0.134	0.0853494	-0.123582	0.0887327	0.0384482	544881 | 100042776 | 100039100	BC147393|BC147392	NM_001177564 // GO:0008150 // biological_process // no biological data available /// BC147392 // GO:0008150 // biological_process // no biological data available /// ENSMUST00000110148 // GO:0008150 // biological_process // no biological data available	NM_001177564 // GO:0005575 // cellular_component // no biological data available /// BC147392 // GO:0005575 // cellular_component // no biological data available /// ENSMUST00000110148 // GO:0005575 // cellular_component // no biological data available	NM_001177564 // GO:0003674 // molecular_function // no biological data available /// BC147392 // GO:0003674 // molecular_function // no biological data available /// ENSMUST00000110148 // GO:0003674 // molecular_function // no biological data available
10510212	high mobility group box 1	Hmgb1	0.0278348	0.00092774	-1.16091	down	-1.05971	down	1.24165	up	1.25292	up	1.00715	up	-0.265448	-0.133865	0.262066	0.275098	-0.039916	-0.0501982	15289	BC110667	NM_010439 // GO:0000902 // cell morphogenesis // not recorded /// NM_010439 // GO:0001654 // eye development // inferred from mutant phenotype /// NM_010439 // GO:0001934 // positive regulation of protein amino acid phosphorylation // inferred from direct assay /// NM_010439 // GO:0002053 // positive regulation of mesenchymal cell proliferation // not recorded /// NM_010439 // GO:0006935 // chemo…	NM_010439 // GO:0005615 // extracellular space // inferred from direct assay /// NM_010439 // GO:0005615 // extracellular space // not recorded /// NM_010439 // GO:0005625 // soluble fraction // inferred from direct assay /// NM_010439 // GO:0005634 // nucleus // inferred from direct assay /// NM_010439 // GO:0005634 // nucleus // not recorded /// NM_010439 // GO:0005694 // chromosome // inferred…	NM_010439 // GO:0000400 // four-way junction DNA binding // not recorded /// NM_010439 // GO:0000401 // open form four-way junction DNA binding // not recorded /// NM_010439 // GO:0000402 // crossed form four-way junction DNA binding // not recorded /// NM_010439 // GO:0003677 // DNA binding // inferred from electronic annotation /// NM_010439 // GO:0003681 // bent DNA binding // not recorded ///…
10379880	RIKEN cDNA 1700125H20 gene	1700125H20Rik	0.0278348	0.00095475	-1.1568	down	1.10626	up	1.10269	up	1.01675	up	1.15411	up	-0.285342	0.0704889	0.0658234	-0.0512481	0.131572	-0.0752061	73634	BC048674	NM_028589 // GO:0008150 // biological_process // no biological data available /// ENSMUST00000018623 // GO:0008150 // biological_process // no biological data available /// BC048674 // GO:0008150 // biological_process // no biological data available /// ENSMUST00000100681 // GO:0008150 // biological_process // no biological data available	NM_028589 // GO:0005575 // cellular_component // no biological data available /// ENSMUST00000018623 // GO:0005575 // cellular_component // no biological data available /// BC048674 // GO:0005575 // cellular_component // no biological data available /// ENSMUST00000100681 // GO:0005575 // cellular_component // no biological data available	NM_028589 // GO:0003674 // molecular_function // no biological data available /// ENSMUST00000018623 // GO:0003674 // molecular_function // no biological data available /// BC048674 // GO:0003674 // molecular_function // no biological data available /// ENSMUST00000100681 // GO:0003674 // molecular_function // no biological data available
10519669	predicted gene 8912 | predicted gene 8944 | predicted gene 3360	Gm8912|Gm8944|Gm3360	0.0301215	0.0020081	-1.15567	down	-1.17294	down	1.01576	up	1.01125	up	-1.10426	down	-0.101807	-0.123201	0.129479	0.123068	-0.0361605	0.106923	667986 | 668043 | 100041472
10519655	predicted gene 8912 | predicted gene 3360 | predicted gene 8944 | predicted gene 8901	Gm8912|Gm3360|Gm8944|Gm8901	0.0294576	0.00190254	-1.15537	down	-1.1725	down	1.0229	up	1.01522	up	-1.09927	down	-0.105323	-0.126564	0.135696	0.12483	-0.0335108	0.10303	667986 | 100041472 | 668043 | 667967
10519659	predicted gene 3360 | predicted gene 8944 | predicted gene 8901 | predicted gene 8912	Gm3360|Gm8944|Gm8901|Gm8912	0.060367	0.0164466	-1.15223	down	-1.19734	down	1.01522	up	1.00134	up	-1.10572	down	-0.0821212	-0.137536	0.144091	0.124235	-0.0226831	0.122303	100041472 | 668043 | 667967 | 667986
10519691	predicted gene 3360 | predicted gene 8901	Gm3360|Gm8901	0.0541856	0.0123062	-1.14902	down	-1.18503	down	1.00944	up	-1.00722	down	-1.09806	down	-0.0756877	-0.120208	0.138262	0.114333	-0.0102495	0.124712	100041472 | 667967
10568260	zinc finger protein 629	Zfp629	0.0813446	0.0278741	-1.14735	down	1.0443	up	1.13661	up	-1.01694	down	1.13233	up	-0.246845	0.0139941	0.136202	-0.0727743	0.130759	-0.0485357	320683	BC067053	NM_177226 // GO:0006350 // transcription // inferred from electronic annotation /// NM_177226 // GO:0008150 // biological_process // no biological data available /// NM_177226 // GO:0045449 // regulation of transcription // inferred from electronic annotation /// ENSMUST00000058038 // GO:0006350 // transcription // inferred from electronic annotation /// ENSMUST00000058038 // GO:0008150 // biolog…	NM_177226 // GO:0005575 // cellular_component // no biological data available /// NM_177226 // GO:0005622 // intracellular // inferred from electronic annotation /// NM_177226 // GO:0005634 // nucleus // inferred from electronic annotation /// ENSMUST00000058038 // GO:0005575 // cellular_component // no biological data available /// ENSMUST00000058038 // GO:0005622 // intracellular // inferred fr…	NM_177226 // GO:0003674 // molecular_function // no biological data available /// NM_177226 // GO:0003676 // nucleic acid binding // inferred from electronic annotation /// NM_177226 // GO:0003677 // DNA binding // inferred from electronic annotation /// NM_177226 // GO:0008270 // zinc ion binding // inferred from electronic annotation /// NM_177226 // GO:0046872 // metal ion binding // inferred …
10353252	predicted gene 106	Gm106	0.0659047	0.0192146	-1.14619	down	-1.18012	down	-1.14772	down	-1.20007	down	-1.35618	down	0.00922728	-0.0328673	0.00730626	-0.0570466	-0.233476	0.206072	226866	BC147195	NM_001033288 // GO:0006955 // immune response // inferred from electronic annotation /// NM_001033288 // GO:0008150 // biological_process // no biological data available /// ENSMUST00000040695 // GO:0006955 // immune response // inferred from electronic annotation /// ENSMUST00000040695 // GO:0008150 // biological_process // no biological data available /// BC147195 // GO:0006955 // immune respon…	NM_001033288 // GO:0005575 // cellular_component // no biological data available /// NM_001033288 // GO:0005576 // extracellular region // inferred from electronic annotation /// ENSMUST00000040695 // GO:0005575 // cellular_component // no biological data available /// ENSMUST00000040695 // GO:0005576 // extracellular region // inferred from electronic annotation /// BC147195 // GO:0005575 // cel…	NM_001033288 // GO:0003674 // molecular_function // no biological data available /// NM_001033288 // GO:0005044 // scavenger receptor activity // inferred from electronic annotation /// NM_001033288 // GO:0030247 // polysaccharide binding // inferred from electronic annotation /// ENSMUST00000040695 // GO:0003674 // molecular_function // no biological data available /// ENSMUST00000040695 // GO:0…
10607062	high-mobility group nucleosomal binding domain 2-like 6	Hmgn2l6	0.0592752	0.015785	-1.14606	down	-1.07941	down	1.17007	up	1.05784	up	-1.10166	down	-0.159124	-0.0726848	0.264153	0.118684	-0.102124	0.0375606	633596
10411927	CWC27 spliceosome-associated protein homolog (S. cerevisiae)	Cwc27	0.0946985	0.0372902	-1.14593	down	-1.20483	down	1.00215	up	1.01073	up	-1.0301	down	-0.157269	-0.229572	0.0423473	0.0546554	-0.00353495	0.0392545	67285	BC025437	NM_026072 // GO:0006457 // protein folding // inferred from electronic annotation /// NM_026072 // GO:0008150 // biological_process // no biological data available /// ENSMUST00000022228 // GO:0006457 // protein folding // inferred from electronic annotation /// ENSMUST00000022228 // GO:0008150 // biological_process // no biological data available /// BC025437 // GO:0006457 // protein folding // …	NM_026072 // GO:0005634 // nucleus // inferred from direct assay /// ENSMUST00000022228 // GO:0005634 // nucleus // inferred from direct assay /// BC025437 // GO:0005634 // nucleus // inferred from direct assay	NM_026072 // GO:0003674 // molecular_function // no biological data available /// NM_026072 // GO:0003755 // peptidyl-prolyl cis-trans isomerase activity // inferred from electronic annotation /// NM_026072 // GO:0016853 // isomerase activity // inferred from electronic annotation /// ENSMUST00000022228 // GO:0003674 // molecular_function // no biological data available /// ENSMUST00000022228 // …
10438456	MAP6 domain containing 1	Map6d1	0.0352883	0.00390523	-1.14536	down	1.06147	up	1.14554	up	1.00414	up	1.12179	up	-0.247284	0.0345856	0.14455	-0.0455108	0.114326	-0.051477	208158	BC116220	NM_198599 // GO:0007026 // negative regulation of microtubule depolymerization // inferred from direct assay /// NM_198599 // GO:0018009 // N-terminal peptidyl-L-cysteine N-palmitoylation // inferred from direct assay /// ENSMUST00000040880 // GO:0007026 // negative regulation of microtubule depolymerization // inferred from direct assay /// ENSMUST00000040880 // GO:0018009 // N-terminal peptidyl…	NM_198599 // GO:0005737 // cytoplasm // inferred from electronic annotation /// NM_198599 // GO:0005794 // Golgi apparatus // inferred from electronic annotation /// NM_198599 // GO:0005798 // Golgi-associated vesicle // inferred from direct assay /// NM_198599 // GO:0005801 // cis-Golgi network // inferred from direct assay /// NM_198599 // GO:0005856 // cytoskeleton // inferred from electronic …	NM_198599 // GO:0005516 // calmodulin binding // inferred from physical interaction /// NM_198599 // GO:0008017 // microtubule binding // inferred from direct assay /// ENSMUST00000040880 // GO:0005516 // calmodulin binding // inferred from physical interaction /// ENSMUST00000040880 // GO:0008017 // microtubule binding // inferred from direct assay /// BC116220 // GO:0005516 // calmodulin bindin…
10467529	oligodendrocytic myelin paranodal and inner loop protein	Opalin	0.0829929	0.0291397	-1.14533	down	1.12864	up	1.15708	up	1.02591	up	1.10319	up	-0.288386	0.0819624	0.117862	-0.0557253	0.0490568	-0.0926274	226115	BC060980	NM_153520 // GO:0008150 // biological_process // no biological data available /// ENSMUST00000087176 // GO:0008150 // biological_process // no biological data available /// BC060980 // GO:0008150 // biological_process // no biological data available	NM_153520 // GO:0005575 // cellular_component // no biological data available /// NM_153520 // GO:0005886 // plasma membrane // inferred from electronic annotation /// NM_153520 // GO:0016020 // membrane // inferred from electronic annotation /// NM_153520 // GO:0016021 // integral to membrane // inferred from electronic annotation /// ENSMUST00000087176 // GO:0005575 // cellular_component // no …	NM_153520 // GO:0003674 // molecular_function // no biological data available /// ENSMUST00000087176 // GO:0003674 // molecular_function // no biological data available /// BC060980 // GO:0003674 // molecular_function // no biological data available
10410435	PAP associated domain containing 7	Papd7	0.0723835	0.0225836	-1.14387	down	-1.16807	down	1.04413	up	1.10436	up	1.04175	up	-0.154897	-0.185102	0.101328	0.182238	0.0980323	0.0390301	210106	BC059846	NM_198600 // GO:0006260 // DNA replication // inferred from electronic annotation /// NM_198600 // GO:0007049 // cell cycle // inferred from electronic annotation /// NM_198600 // GO:0007067 // mitosis // inferred from electronic annotation /// NM_198600 // GO:0008150 // biological_process // no biological data available /// NM_198600 // GO:0051301 // cell division // inferred from electronic ann…	NM_198600 // GO:0005575 // cellular_component // no biological data available /// NM_198600 // GO:0005634 // nucleus // inferred from electronic annotation /// NM_001169131 // GO:0005575 // cellular_component // no biological data available /// NM_001169131 // GO:0005634 // nucleus // inferred from electronic annotation /// ENSMUST00000044081 // GO:0005575 // cellular_component // no biological d…	NM_198600 // GO:0003674 // molecular_function // no biological data available /// NM_198600 // GO:0003677 // DNA binding // inferred from electronic annotation /// NM_198600 // GO:0003887 // DNA-directed DNA polymerase activity // inferred from electronic annotation /// NM_198600 // GO:0016740 // transferase activity // inferred from electronic annotation /// NM_198600 // GO:0016779 // nucleotidy…
10594053	promyelocytic leukemia	Pml	0.0323664	0.00292682	-1.14371	down	1.07652	up	-1.06246	down	-1.02771	down	1.05276	up	-0.174496	0.125599	-0.0681836	-0.02022	0.0933998	0.0192192	18854	BC020990	NM_178087 // GO:0001666 // response to hypoxia // inferred from mutant phenotype /// NM_178087 // GO:0006350 // transcription // inferred from electronic annotation /// NM_178087 // GO:0006917 // induction of apoptosis // inferred from mutant phenotype /// NM_178087 // GO:0006919 // activation of caspase activity // inferred from mutant phenotype /// NM_178087 // GO:0006977 // DNA damage response…	NM_178087 // GO:0005622 // intracellular // inferred from electronic annotation /// NM_178087 // GO:0005634 // nucleus // inferred from direct assay /// NM_178087 // GO:0005737 // cytoplasm // inferred from electronic annotation /// NM_178087 // GO:0016363 // nuclear matrix // inferred from direct assay /// NM_178087 // GO:0016605 // PML body // inferred from mutant phenotype /// NM_008884 // GO:…	NM_178087 // GO:0003677 // DNA binding // inferred from electronic annotation /// NM_178087 // GO:0003713 // transcription coactivator activity // traceable author statement /// NM_178087 // GO:0005515 // protein binding // inferred from physical interaction /// NM_178087 // GO:0008270 // zinc ion binding // inferred from electronic annotation /// NM_178087 // GO:0030528 // transcription regulato…
10550824	vomeronasal 1 receptor 180	Vmn1r180	0.0983607	0.040306	-1.14312	down	-1.07052	down	-1.18323	down	-1.11524	down	-1.07996	down	-0.0506376	0.0440229	-0.100392	-0.0150202	0.0313675	0.142339	232962	BC150717	NM_206869 // GO:0008150 // biological_process // no biological data available /// ENSMUST00000080136 // GO:0008150 // biological_process // no biological data available /// BC150717 // GO:0008150 // biological_process // no biological data available	NM_206869 // GO:0005575 // cellular_component // no biological data available /// ENSMUST00000080136 // GO:0005575 // cellular_component // no biological data available /// BC150717 // GO:0005575 // cellular_component // no biological data available	NM_206869 // GO:0003674 // molecular_function // no biological data available /// NM_206869 // GO:0004872 // receptor activity // inferred from electronic annotation /// ENSMUST00000080136 // GO:0003674 // molecular_function // no biological data available /// ENSMUST00000080136 // GO:0004872 // receptor activity // inferred from electronic annotation /// BC150717 // GO:0003674 // molecular_funct…
10350590	spindle and kinetochore associated complex subunit 2-like	Ska2l	0.0586891	0.0147114	-1.14223	down	-1.45584	down	1.09797	up	1.09163	up	-1.21034	down	-0.0859617	-0.435959	0.240722	0.232368	-0.169525	0.105889	625534	BC060088	XM_890112 // GO:0008150 // biological_process // no biological data available	XM_890112 // GO:0005575 // cellular_component // no biological data available	XM_890112 // GO:0003674 // molecular_function // no biological data available
10383342	RIKEN cDNA 0610009L18 gene	0610009L18Rik	0.0374931	0.00483311	-1.14029	down	-1.00411	down	1.02023	up	1.12927	up	1.08765	up	-0.206779	-0.0232862	0.0115258	0.158015	0.103842	-0.0173747	66838		ENSMUST00000050697 // GO:0008150 // biological_process // no biological data available	ENSMUST00000050697 // GO:0005575 // cellular_component // no biological data available	ENSMUST00000050697 // GO:0003674 // molecular_function // no biological data available
10510227	high mobility group box 1	Hmgb1	0.0388055	0.00567423	-1.13998	down	-1.07217	down	1.23437	up	1.23206	up	-1.00387	down	-0.25109	-0.162618	0.241696	0.238998	-0.0676444	-0.0620791	15289	BC110667	NM_010439 // GO:0000902 // cell morphogenesis // not recorded /// NM_010439 // GO:0001654 // eye development // inferred from mutant phenotype /// NM_010439 // GO:0001934 // positive regulation of protein amino acid phosphorylation // inferred from direct assay /// NM_010439 // GO:0002053 // positive regulation of mesenchymal cell proliferation // not recorded /// NM_010439 // GO:0006935 // chemo…	NM_010439 // GO:0005615 // extracellular space // inferred from direct assay /// NM_010439 // GO:0005615 // extracellular space // not recorded /// NM_010439 // GO:0005625 // soluble fraction // inferred from direct assay /// NM_010439 // GO:0005634 // nucleus // inferred from direct assay /// NM_010439 // GO:0005634 // nucleus // not recorded /// NM_010439 // GO:0005694 // chromosome // inferred…	NM_010439 // GO:0000400 // four-way junction DNA binding // not recorded /// NM_010439 // GO:0000401 // open form four-way junction DNA binding // not recorded /// NM_010439 // GO:0000402 // crossed form four-way junction DNA binding // not recorded /// NM_010439 // GO:0003677 // DNA binding // inferred from electronic annotation /// NM_010439 // GO:0003681 // bent DNA binding // not recorded ///…
10519667	predicted gene 3360 | predicted gene 8944 | similar to Anaphase-promoting complex subunit 5 (APC5) (Cyclosome subunit 5)	Gm3360|Gm8944|LOC674770	0.0629841	0.0180275	-1.13146	down	-1.18592	down	-1.01185	down	-1.01356	down	-1.12649	down	-0.0788844	-0.146701	0.0823088	0.0798728	-0.0725365	0.0993029	100041472 | 668043 | 674770
10566477	hemopexin	Hpx	0.0191965	0.000139273	-1.13024	down	1.03334	up	1.03058	up	-1.11092	down	1.03359	up	-0.198196	0.0257397	0.0218809	-0.17333	0.0260927	-0.021572	15458	BC011246	NM_017371 // GO:0002639 // positive regulation of immunoglobulin production // inferred from mutant phenotype /// NM_017371 // GO:0002925 // positive regulation of humoral immune response mediated by circulating immunoglobulin // inferred from mutant phenotype /// NM_017371 // GO:0006810 // transport // inferred from electronic annotation /// NM_017371 // GO:0020027 // hemoglobin metabolic proces…	NM_017371 // GO:0005575 // cellular_component // no biological data available /// NM_017371 // GO:0005576 // extracellular region // inferred from electronic annotation /// ENSMUST00000033185 // GO:0005575 // cellular_component // no biological data available /// ENSMUST00000033185 // GO:0005576 // extracellular region // inferred from electronic annotation /// BC011246 // GO:0005575 // cellular_…	NM_017371 // GO:0020037 // heme binding // not recorded /// NM_017371 // GO:0046872 // metal ion binding // inferred from electronic annotation /// ENSMUST00000033185 // GO:0020037 // heme binding // not recorded /// ENSMUST00000033185 // GO:0046872 // metal ion binding // inferred from electronic annotation /// BC011246 // GO:0020037 // heme binding // not recorded /// BC011246 // GO:0046872 // …
10519675	predicted gene 8912 | predicted gene 8944 | predicted gene 3360 | predicted gene 8901	Gm8912|Gm8944|Gm3360|Gm8901	0.025673	0.000492565	-1.12994	down	-1.16104	down	1.02778	up	1.00327	up	-1.0883	down	-0.0802345	-0.119413	0.135533	0.10071	-0.026076	0.0960054	667986 | 668043 | 100041472 | 667967
10419136	carnitine deficiency-associated gene expressed in ventricle 3	Cdv3	0.0278348	0.00098968	-1.12983	down	-1.01563	down	1.13079	up	1.08336	up	1.01357	up	-0.20376	-0.0500377	0.149679	0.0878518	-0.00820955	-0.0276572	321022	BC096479		NM_175565 // GO:0005737 // cytoplasm // inferred from electronic annotation /// NM_175833 // GO:0005737 // cytoplasm // inferred from electronic annotation /// NM_001134426 // GO:0005737 // cytoplasm // inferred from electronic annotation /// ENSMUST00000035484 // GO:0005737 // cytoplasm // inferred from electronic annotation /// ENSMUST00000072249 // GO:0005737 // cytoplasm // inferred from elec…
10572906	minichromosome maintenance deficient 5, cell division cycle 46 (S. cerevisiae)	Mcm5	0.0885037	0.032648	-1.12936	down	-1.26092	down	1.0966	up	1.03158	up	-1.15173	down	-0.0878622	-0.246838	0.220671	0.132498	-0.116159	0.0876404	17218	D26090	NM_008566 // GO:0006260 // DNA replication // inferred from electronic annotation /// NM_008566 // GO:0006270 // DNA-dependent DNA replication initiation // inferred from electronic annotation /// NM_008566 // GO:0006350 // transcription // inferred from electronic annotation /// NM_008566 // GO:0045449 // regulation of transcription // inferred from electronic annotation /// NM_008566 // GO:0051…	NM_008566 // GO:0005634 // nucleus // inferred from electronic annotation /// ENSMUST00000005545 // GO:0005634 // nucleus // inferred from electronic annotation /// D26090 // GO:0005634 // nucleus // inferred from electronic annotation	NM_008566 // GO:0000166 // nucleotide binding // inferred from electronic annotation /// NM_008566 // GO:0003677 // DNA binding // inferred from electronic annotation /// NM_008566 // GO:0005524 // ATP binding // inferred from electronic annotation /// ENSMUST00000005545 // GO:0000166 // nucleotide binding // inferred from electronic annotation /// ENSMUST00000005545 // GO:0003677 // DNA binding …
10451225	polymerase (DNA directed), eta (RAD 30 related)	Polh	0.0764479	0.0247854	-1.12789	down	-1.51081	down	-1.12697	down	-1.18307	down	-1.33084	down	0.112363	-0.30933	0.11354	0.0434515	-0.126345	0.28599	80905	AB027128	NM_030715 // GO:0006260 // DNA replication // inferred from electronic annotation /// NM_030715 // GO:0006281 // DNA repair // inferred from electronic annotation /// NM_030715 // GO:0006290 // pyrimidine dimer repair // inferred from direct assay /// NM_030715 // GO:0006301 // postreplication repair // inferred from direct assay /// NM_030715 // GO:0006974 // response to DNA damage stimulus // i…	NM_030715 // GO:0005634 // nucleus // traceable author statement /// ENSMUST00000024749 // GO:0005634 // nucleus // traceable author statement /// AB027128 // GO:0005634 // nucleus // traceable author statement	NM_030715 // GO:0003677 // DNA binding // inferred from electronic annotation /// NM_030715 // GO:0003684 // damaged DNA binding // inferred from electronic annotation /// NM_030715 // GO:0003887 // DNA-directed DNA polymerase activity // inferred from direct assay /// NM_030715 // GO:0016740 // transferase activity // inferred from electronic annotation /// NM_030715 // GO:0016779 // nucleotidyl…
10398721	RIKEN cDNA 2810002N01 gene	2810002N01Rik	0.0798507	0.0269718	-1.12614	down	-1.07067	down	-1.12197	down	-1.21855	down	-1.30871	down	-0.0215715	0.0512956	-0.0162231	-0.135349	-0.23833	0.149812	68020	BC071262	NM_026511 // GO:0008629 // induction of apoptosis by intracellular signals // inferred from direct assay /// NM_001163388 // GO:0008629 // induction of apoptosis by intracellular signals // inferred from direct assay /// ENSMUST00000040519 // GO:0008629 // induction of apoptosis by intracellular signals // inferred from direct assay /// BC071262 // GO:0008629 // induction of apoptosis by intracel…	NM_026511 // GO:0005739 // mitochondrion // inferred from direct assay /// NM_001163388 // GO:0005739 // mitochondrion // inferred from direct assay /// ENSMUST00000040519 // GO:0005739 // mitochondrion // inferred from direct assay /// BC071262 // GO:0005739 // mitochondrion // inferred from direct assay	NM_026511 // GO:0003674 // molecular_function // no biological data available /// NM_001163388 // GO:0003674 // molecular_function // no biological data available /// ENSMUST00000040519 // GO:0003674 // molecular_function // no biological data available /// BC071262 // GO:0003674 // molecular_function // no biological data available
10503856	gamma-aminobutyric acid (GABA) C receptor, subunit rho 2	Gabrr2	0.0720407	0.0223486	-1.12463	down	1.07139	up	1.06238	up	1.07268	up	1.06848	up	-0.225703	0.0432328	0.0310475	0.0449691	0.0393025	-0.0562526	14409	AF024621	NM_008076 // GO:0006810 // transport // inferred from electronic annotation /// NM_008076 // GO:0006811 // ion transport // inferred from electronic annotation /// NM_008076 // GO:0006821 // chloride transport // traceable author statement /// NM_008076 // GO:0007214 // gamma-aminobutyric acid signaling pathway // inferred from mutant phenotype /// NM_008076 // GO:0007601 // visual perception // …	NM_008076 // GO:0005886 // plasma membrane // inferred from electronic annotation /// NM_008076 // GO:0016020 // membrane // inferred from electronic annotation /// NM_008076 // GO:0016021 // integral to membrane // inferred from electronic annotation /// NM_008076 // GO:0030054 // cell junction // inferred from electronic annotation /// NM_008076 // GO:0030424 // axon // traceable author stateme…	NM_008076 // GO:0004872 // receptor activity // inferred from electronic annotation /// NM_008076 // GO:0004890 // GABA-A receptor activity // inferred from mutant phenotype /// NM_008076 // GO:0004890 // GABA-A receptor activity // not recorded /// NM_008076 // GO:0005216 // ion channel activity // inferred from electronic annotation /// NM_008076 // GO:0005230 // extracellular ligand-gated ion …
10536611	potassium voltage-gated channel, Shal-related family, member 2	Kcnd2	0.030468	0.00246209	-1.12286	down	1.15628	up	1.1558	up	1.13257	up	1.06505	up	-0.310334	0.0663365	0.0657304	0.036438	-0.0522299	-0.143156	16508	AB045326	NM_019697 // GO:0001508 // regulation of action potential // not recorded /// NM_019697 // GO:0006810 // transport // inferred from electronic annotation /// NM_019697 // GO:0006811 // ion transport // inferred from electronic annotation /// NM_019697 // GO:0006813 // potassium ion transport // inferred from electronic annotation /// NM_019697 // GO:0051291 // protein heterooligomerization // not…	NM_019697 // GO:0005886 // plasma membrane // not recorded /// NM_019697 // GO:0005887 // integral to plasma membrane // not recorded /// NM_019697 // GO:0008076 // voltage-gated potassium channel complex // not recorded /// NM_019697 // GO:0014069 // postsynaptic density // not recorded /// NM_019697 // GO:0016020 // membrane // inferred from electronic annotation /// NM_019697 // GO:0016021 // …	NM_019697 // GO:0005216 // ion channel activity // not recorded /// NM_019697 // GO:0005244 // voltage-gated ion channel activity // inferred from electronic annotation /// NM_019697 // GO:0005249 // voltage-gated potassium channel activity // not recorded /// NM_019697 // GO:0005250 // A-type (transient outward) potassium channel activity // not recorded /// NM_019697 // GO:0005267 // potassium …
10384064	calcium/calmodulin-dependent protein kinase II, beta	Camk2b	0.0590472	0.0154573	-1.12045	down	1.31456	up	1.12668	up	1.02267	up	1.14319	up	-0.28578	0.272879	0.0503813	-0.0893537	0.0713662	-0.121697	12323	BC080273|AF108718|AK158794|AK048845	NM_007595 // GO:0000082 // G1/S transition of mitotic cell cycle // inferred from mutant phenotype /// NM_007595 // GO:0006468 // protein amino acid phosphorylation // inferred from electronic annotation /// NM_007595 // GO:0006816 // calcium ion transport // inferred from mutant phenotype /// NM_007595 // GO:0046777 // protein amino acid autophosphorylation // inferred from mutant phenotype /// …	NM_007595 // GO:0005954 // calcium- and calmodulin-dependent protein kinase complex // traceable author statement /// NM_001174054 // GO:0005954 // calcium- and calmodulin-dependent protein kinase complex // traceable author statement /// NM_001174053 // GO:0005954 // calcium- and calmodulin-dependent protein kinase complex // traceable author statement /// ENSMUST00000109813 // GO:0005954 // cal…	NM_007595 // GO:0000166 // nucleotide binding // inferred from electronic annotation /// NM_007595 // GO:0004672 // protein kinase activity // inferred from electronic annotation /// NM_007595 // GO:0004674 // protein serine/threonine kinase activity // inferred from mutant phenotype /// NM_007595 // GO:0004683 // calmodulin-dependent protein kinase activity // inferred from electronic annotation…
10438103	coiled-coil domain containing 116	Ccdc116	0.0531616	0.0117901	-1.12025	down	1.26341	up	1.01088	up	-1.11981	down	-1.06071	down	-0.0860969	0.415049	0.0933394	-0.0855292	-0.00730435	0.0777248	76872	BC057359	NM_001164606 // GO:0008150 // biological_process // no biological data available /// NM_029779 // GO:0008150 // biological_process // no biological data available /// ENSMUST00000023452 // GO:0008150 // biological_process // no biological data available /// ENSMUST00000115709 // GO:0008150 // biological_process // no biological data available /// ENSMUST00000115711 // GO:0008150 // biological_pro…	NM_001164606 // GO:0005575 // cellular_component // no biological data available /// NM_029779 // GO:0005575 // cellular_component // no biological data available /// ENSMUST00000023452 // GO:0005575 // cellular_component // no biological data available /// ENSMUST00000115709 // GO:0005575 // cellular_component // no biological data available /// ENSMUST00000115711 // GO:0005575 // cellular_compo…	NM_001164606 // GO:0003674 // molecular_function // no biological data available /// NM_029779 // GO:0003674 // molecular_function // no biological data available /// ENSMUST00000023452 // GO:0003674 // molecular_function // no biological data available /// ENSMUST00000115709 // GO:0003674 // molecular_function // no biological data available /// ENSMUST00000115711 // GO:0003674 // molecular_func…
10560094			0.0119987	1.06656e-05	-1.11999	down	1.12833	up	1.22629	up	1.21228	up	1.14542	up	-0.358027	-0.0203416	0.0997683	0.0831874	0.00133546	-0.194535
10402750	high mobility group box 1	Hmgb1	0.0280838	0.00118948	-1.11764	down	-1.04843	down	1.148	up	1.14075	up	-1.03127	down	-0.169993	-0.077774	0.189579	0.18044	-0.0539678	-0.00953929	15289	L38477	NM_010439 // GO:0000902 // cell morphogenesis // not recorded /// NM_010439 // GO:0001654 // eye development // inferred from mutant phenotype /// NM_010439 // GO:0001934 // positive regulation of protein amino acid phosphorylation // inferred from direct assay /// NM_010439 // GO:0002053 // positive regulation of mesenchymal cell proliferation // not recorded /// NM_010439 // GO:0006935 // chemo…	NM_010439 // GO:0005615 // extracellular space // inferred from direct assay /// NM_010439 // GO:0005615 // extracellular space // not recorded /// NM_010439 // GO:0005625 // soluble fraction // inferred from direct assay /// NM_010439 // GO:0005634 // nucleus // inferred from direct assay /// NM_010439 // GO:0005634 // nucleus // not recorded /// NM_010439 // GO:0005694 // chromosome // inferred…	NM_010439 // GO:0000400 // four-way junction DNA binding // not recorded /// NM_010439 // GO:0000401 // open form four-way junction DNA binding // not recorded /// NM_010439 // GO:0000402 // crossed form four-way junction DNA binding // not recorded /// NM_010439 // GO:0003677 // DNA binding // inferred from electronic annotation /// NM_010439 // GO:0003681 // bent DNA binding // not recorded ///…
10388409	replication protein A1	Rpa1	0.052164	0.0110144	-1.11459	down	-1.29428	down	-1.18576	down	-1.1417	down	-1.35183	down	0.104218	-0.111422	0.014912	0.0695383	-0.174186	0.260727	68275	BC019119	NM_001164223 // GO:0000724 // double-strand break repair via homologous recombination // inferred from mutant phenotype /// NM_001164223 // GO:0001701 // in utero embryonic development // inferred from mutant phenotype /// NM_001164223 // GO:0006260 // DNA replication // inferred from electronic annotation /// NM_001164223 // GO:0007126 // meiosis // inferred from direct assay /// NM_001164223 //…	NM_001164223 // GO:0000793 // condensed chromosome // inferred from direct assay /// NM_001164223 // GO:0000794 // condensed nuclear chromosome // inferred from direct assay /// NM_001164223 // GO:0001673 // male germ cell nucleus // inferred from direct assay /// NM_001164223 // GO:0005634 // nucleus // inferred from direct assay /// NM_001164223 // GO:0005662 // DNA replication factor A complex…	NM_001164223 // GO:0003676 // nucleic acid binding // inferred from electronic annotation /// NM_001164223 // GO:0003677 // DNA binding // inferred from electronic annotation /// NM_001164223 // GO:0003682 // chromatin binding // inferred from direct assay /// NM_001164223 // GO:0003697 // single-stranded DNA binding // not recorded /// NM_001164223 // GO:0046872 // metal ion binding // inferred …
10536334	dynein cytoplasmic 1 intermediate chain 1	Dync1i1	0.0637226	0.0183238	-1.1128	down	1.1305	up	1.0694	up	-1.03936	down	1.08016	up	-0.146863	0.184284	0.104124	-0.0483727	0.118575	0.00732819	13426	BC051992|AF063229|AF063230		NM_010063 // GO:0005868 // cytoplasmic dynein complex // not recorded /// NM_010063 // GO:0005874 // microtubule // inferred from electronic annotation /// NM_010063 // GO:0030286 // dynein complex // traceable author statement /// ENSMUST00000115559 // GO:0005868 // cytoplasmic dynein complex // not recorded /// ENSMUST00000115559 // GO:0005874 // microtubule // inferred from electronic annotati…	NM_010063 // GO:0003774 // motor activity // inferred from electronic annotation /// NM_010063 // GO:0005515 // protein binding // inferred from physical interaction /// ENSMUST00000115559 // GO:0003774 // motor activity // inferred from electronic annotation /// ENSMUST00000115559 // GO:0005515 // protein binding // inferred from physical interaction /// ENSMUST00000031771 // GO:0003774 // motor…
10455439	high mobility group box 1	Hmgb1	0.028694	0.00183642	-1.11031	down	-1.0714	down	1.11884	up	1.11268	up	-1.06655	down	-0.114795	-0.0633246	0.198178	0.190213	-0.0567799	0.0361716	15289	BC094030	NM_010439 // GO:0000902 // cell morphogenesis // not recorded /// NM_010439 // GO:0001654 // eye development // inferred from mutant phenotype /// NM_010439 // GO:0001934 // positive regulation of protein amino acid phosphorylation // inferred from direct assay /// NM_010439 // GO:0002053 // positive regulation of mesenchymal cell proliferation // not recorded /// NM_010439 // GO:0006935 // chemo…	NM_010439 // GO:0005615 // extracellular space // inferred from direct assay /// NM_010439 // GO:0005615 // extracellular space // not recorded /// NM_010439 // GO:0005625 // soluble fraction // inferred from direct assay /// NM_010439 // GO:0005634 // nucleus // inferred from direct assay /// NM_010439 // GO:0005634 // nucleus // not recorded /// NM_010439 // GO:0005694 // chromosome // inferred…	NM_010439 // GO:0000400 // four-way junction DNA binding // not recorded /// NM_010439 // GO:0000401 // open form four-way junction DNA binding // not recorded /// NM_010439 // GO:0000402 // crossed form four-way junction DNA binding // not recorded /// NM_010439 // GO:0003677 // DNA binding // inferred from electronic annotation /// NM_010439 // GO:0003681 // bent DNA binding // not recorded ///…
10598831	ribosomal protein L23a	Rpl23a	0.0988684	0.0407338	-1.11009	down	-1.02297	down	-1.01984	down	-1.05313	down	-1.03738	down	-0.116185	0.00171534	0.00614834	-0.0402012	-0.0184631	0.0344861	268449	AF452721	NM_207523 // GO:0006412 // translation // inferred from electronic annotation /// NM_207523 // GO:0008150 // biological_process // no biological data available /// AF452721 // GO:0006412 // translation // inferred from electronic annotation /// AF452721 // GO:0008150 // biological_process // no biological data available /// AF452721 // GO:0006412 // translation // inferred from electronic annotat…	NM_207523 // GO:0005575 // cellular_component // no biological data available /// NM_207523 // GO:0005622 // intracellular // inferred from electronic annotation /// NM_207523 // GO:0005840 // ribosome // inferred from electronic annotation /// NM_207523 // GO:0030529 // ribonucleoprotein complex // inferred from electronic annotation /// AF452721 // GO:0005575 // cellular_component // no biologi…	NM_207523 // GO:0000166 // nucleotide binding // inferred from electronic annotation /// NM_207523 // GO:0003674 // molecular_function // no biological data available /// NM_207523 // GO:0003723 // RNA binding // inferred from electronic annotation /// NM_207523 // GO:0003735 // structural constituent of ribosome // inferred from electronic annotation /// NM_207523 // GO:0019843 // rRNA binding /…
10542894			0.0532994	0.0118443	-1.10335	down	-1.10781	down	1.26494	up	1.10632	up	1.07186	up	-0.160492	-0.166318	0.320467	0.127158	0.081507	-0.0186068
10481682	tetratricopeptide repeat domain 16	Ttc16	0.0966537	0.0389454	-1.10036	down	1.02143	up	1.09275	up	1.0156	up	1.00994	up	-0.166955	0.00160392	0.0989825	-0.00665442	-0.0147165	-0.0289812	338348	BC145064	NM_177384 // GO:0008150 // biological_process // no biological data available /// ENSMUST00000066478 // GO:0008150 // biological_process // no biological data available /// BC145064 // GO:0008150 // biological_process // no biological data available /// ENSMUST00000091059 // GO:0008150 // biological_process // no biological data available	NM_177384 // GO:0005575 // cellular_component // no biological data available /// ENSMUST00000066478 // GO:0005575 // cellular_component // no biological data available /// BC145064 // GO:0005575 // cellular_component // no biological data available /// ENSMUST00000091059 // GO:0005575 // cellular_component // no biological data available	NM_177384 // GO:0003674 // molecular_function // no biological data available /// NM_177384 // GO:0005488 // binding // inferred from electronic annotation /// ENSMUST00000066478 // GO:0003674 // molecular_function // no biological data available /// ENSMUST00000066478 // GO:0005488 // binding // inferred from electronic annotation /// BC145064 // GO:0003674 // molecular_function // no biological…
10461796	olfactory receptor 1462	Olfr1462	0.0840929	0.0296007	-1.1001	down	-1.11368	down	-1.22463	down	-1.18589	down	-1.24536	down	0.0978586	0.0801514	-0.0568515	-0.0104737	-0.0810704	0.235492	258688	BC128026	NM_146693 // GO:0007186 // G-protein coupled receptor protein signaling pathway // not recorded /// NM_146693 // GO:0007608 // sensory perception of smell // not recorded /// ENSMUST00000076832 // GO:0007186 // G-protein coupled receptor protein signaling pathway // not recorded /// ENSMUST00000076832 // GO:0007608 // sensory perception of smell // not recorded /// BC128026 // GO:0007186 // G-pro…	NM_146693 // GO:0016021 // integral to membrane // not recorded /// ENSMUST00000076832 // GO:0016021 // integral to membrane // not recorded /// BC128026 // GO:0016021 // integral to membrane // not recorded	NM_146693 // GO:0004872 // receptor activity // inferred from electronic annotation /// NM_146693 // GO:0004984 // olfactory receptor activity // not recorded /// ENSMUST00000076832 // GO:0004872 // receptor activity // inferred from electronic annotation /// ENSMUST00000076832 // GO:0004984 // olfactory receptor activity // not recorded /// BC128026 // GO:0004872 // receptor activity // inferred…
10519684	predicted gene 8944	Gm8944	0.0531616	0.0117176	-1.09927	down	-1.15534	down	1.00331	up	-1.01617	down	-1.09253	down	-0.061436	-0.133202	0.0798839	0.0519743	-0.0525665	0.075112	668043
10519657	predicted gene 8944	Gm8944	0.0531616	0.0117421	-1.09921	down	-1.15539	down	1.00343	up	-1.01601	down	-1.09253	down	-0.0613117	-0.133226	0.0800947	0.0522359	-0.0525249	0.0751502	668043
10457663			0.0280974	0.00162976	-1.09656	down	1.02183	up	1.08539	up	-1.12352	down	-1.09878	down	-0.0771888	0.0869528	0.174012	-0.112226	-0.0801093	0.0557941
10601901	RIKEN cDNA 1700014N06 gene	1700014N06Rik	0.0740493	0.0236341	-1.09368	down	1.08063	up	1.16461	up	1.1562	up	1.11519	up	-0.220877	0.0201761	0.12816	0.117693	0.0655996	-0.0916915	69389	BC117076		NM_027067 // GO:0000786 // nucleosome // inferred from electronic annotation /// NM_027067 // GO:0005634 // nucleus // inferred from electronic annotation /// NM_027067 // GO:0005694 // chromosome // inferred from electronic annotation /// ENSMUST00000059808 // GO:0000786 // nucleosome // inferred from electronic annotation /// ENSMUST00000059808 // GO:0005634 // nucleus // inferred from electron…	NM_027067 // GO:0003677 // DNA binding // inferred from electronic annotation /// ENSMUST00000059808 // GO:0003677 // DNA binding // inferred from electronic annotation /// BC117076 // GO:0003677 // DNA binding // inferred from electronic annotation
10564313	M-phase phosphoprotein 10 (U3 small nucleolar ribonucleoprotein)	Mphosph10	0.072012	0.0222884	-1.0893	down	-1.21526	down	1.05972	up	1.17535	up	-1.15047	down	-0.0968078	-0.254676	0.110277	0.259679	-0.175636	0.0265897	67973	BC049270	NM_026483 // GO:0006364 // rRNA processing // inferred from electronic annotation /// NM_026483 // GO:0008150 // biological_process // no biological data available /// NM_026483 // GO:0042254 // ribosome biogenesis // inferred from electronic annotation /// ENSMUST00000032735 // GO:0006364 // rRNA processing // inferred from electronic annotation /// ENSMUST00000032735 // GO:0008150 // biological…	NM_026483 // GO:0005575 // cellular_component // no biological data available /// NM_026483 // GO:0005634 // nucleus // inferred from electronic annotation /// NM_026483 // GO:0030529 // ribonucleoprotein complex // inferred from electronic annotation /// ENSMUST00000032735 // GO:0005575 // cellular_component // no biological data available /// ENSMUST00000032735 // GO:0005634 // nucleus // infer…	NM_026483 // GO:0003674 // molecular_function // no biological data available /// ENSMUST00000032735 // GO:0003674 // molecular_function // no biological data available /// BC049270 // GO:0003674 // molecular_function // no biological data available /// ENSMUST00000098394 // GO:0003674 // molecular_function // no biological data available
10591881	high mobility group box 1	Hmgb1	0.0597658	0.0162312	-1.08507	down	-1.01686	down	1.17377	up	1.18297	up	1.01474	up	-0.186589	-0.0929216	0.162352	0.173618	-0.0476834	-0.0687962	15289	L38477	NM_010439 // GO:0000902 // cell morphogenesis // not recorded /// NM_010439 // GO:0001654 // eye development // inferred from mutant phenotype /// NM_010439 // GO:0001934 // positive regulation of protein amino acid phosphorylation // inferred from direct assay /// NM_010439 // GO:0002053 // positive regulation of mesenchymal cell proliferation // not recorded /// NM_010439 // GO:0006935 // chemo…	NM_010439 // GO:0005615 // extracellular space // inferred from direct assay /// NM_010439 // GO:0005615 // extracellular space // not recorded /// NM_010439 // GO:0005625 // soluble fraction // inferred from direct assay /// NM_010439 // GO:0005634 // nucleus // inferred from direct assay /// NM_010439 // GO:0005634 // nucleus // not recorded /// NM_010439 // GO:0005694 // chromosome // inferred…	NM_010439 // GO:0000400 // four-way junction DNA binding // not recorded /// NM_010439 // GO:0000401 // open form four-way junction DNA binding // not recorded /// NM_010439 // GO:0000402 // crossed form four-way junction DNA binding // not recorded /// NM_010439 // GO:0003677 // DNA binding // inferred from electronic annotation /// NM_010439 // GO:0003681 // bent DNA binding // not recorded ///…
10573342	microRNA 23a	Mir23a	0.0283315	0.00176374	-1.08501	down	1.1368	up	1.3385	up	1.13363	up	1.36072	up	-0.366454	-0.0637582	0.171874	-0.0677956	0.195625	-0.248743	387216
10562234	hepsin	Hpn	0.0798942	0.027164	-1.08276	down	1.07503	up	1.03314	up	1.0742	up	1.17146	up	-0.169743	0.0493504	-0.00799115	0.0482419	0.173282	-0.0550241	15451	BC138809	NM_001110252 // GO:0006508 // proteolysis // inferred from electronic annotation /// NM_001110252 // GO:0016049 // cell growth // inferred from electronic annotation /// NM_008281 // GO:0006508 // proteolysis // inferred from electronic annotation /// NM_008281 // GO:0016049 // cell growth // inferred from electronic annotation /// ENSMUST00000108102 // GO:0006508 // proteolysis // inferred from …	NM_001110252 // GO:0005886 // plasma membrane // inferred from direct assay /// NM_001110252 // GO:0016020 // membrane // inferred from electronic annotation /// NM_001110252 // GO:0016021 // integral to membrane // inferred from electronic annotation /// NM_008281 // GO:0005886 // plasma membrane // inferred from direct assay /// NM_008281 // GO:0016020 // membrane // inferred from electronic an…	NM_001110252 // GO:0003824 // catalytic activity // inferred from electronic annotation /// NM_001110252 // GO:0004252 // serine-type endopeptidase activity // inferred from electronic annotation /// NM_001110252 // GO:0005044 // scavenger receptor activity // inferred from electronic annotation /// NM_001110252 // GO:0008233 // peptidase activity // inferred from electronic annotation /// NM_001…
10427391	Ewing sarcoma breakpoint region 1	Ewsr1	0.0353713	0.00398556	-1.07885	down	-1.11019	down	1.18787	up	1.07701	up	1.02604	up	-0.0797095	-0.121026	0.27816	0.13681	0.0668691	0.029781	14030		NM_007968 // GO:0006350 // transcription // inferred from electronic annotation /// NM_007968 // GO:0045449 // regulation of transcription // inferred from electronic annotation /// ENSMUST00000079949 // GO:0006350 // transcription // inferred from electronic annotation /// ENSMUST00000079949 // GO:0045449 // regulation of transcription // inferred from electronic annotation	NM_007968 // GO:0005622 // intracellular // inferred from electronic annotation /// NM_007968 // GO:0005634 // nucleus // inferred from direct assay /// NM_007968 // GO:0005737 // cytoplasm // not recorded /// NM_007968 // GO:0005886 // plasma membrane // inferred from electronic annotation /// NM_007968 // GO:0015030 // Cajal body // not recorded /// NM_007968 // GO:0016020 // membrane // inferr…	NM_007968 // GO:0000166 // nucleotide binding // inferred from electronic annotation /// NM_007968 // GO:0003676 // nucleic acid binding // inferred from electronic annotation /// NM_007968 // GO:0003723 // RNA binding // inferred from electronic annotation /// NM_007968 // GO:0005515 // protein binding // inferred from physical interaction /// NM_007968 // GO:0005516 // calmodulin binding // inf…
10489078	DSN1, MIND kinetochore complex component, homolog (S. cerevisiae)	Dsn1	0.0283141	0.00166849	-1.07588	down	-1.65144	down	-1.0717	down	-1.32069	down	-1.45665	down	0.113997	-0.50421	0.119618	-0.181779	-0.323137	0.219514	66934	BC046807	NM_025853 // GO:0007049 // cell cycle // inferred from electronic annotation /// NM_025853 // GO:0007059 // chromosome segregation // inferred from electronic annotation /// NM_025853 // GO:0007067 // mitosis // inferred from electronic annotation /// NM_025853 // GO:0008150 // biological_process // no biological data available /// NM_025853 // GO:0051301 // cell division // inferred from electro…	NM_025853 // GO:0000776 // kinetochore // inferred from electronic annotation /// NM_025853 // GO:0005575 // cellular_component // no biological data available /// NM_025853 // GO:0005634 // nucleus // inferred from electronic annotation /// ENSMUST00000103129 // GO:0000776 // kinetochore // inferred from electronic annotation /// ENSMUST00000103129 // GO:0005575 // cellular_component // no biolo…	NM_025853 // GO:0003674 // molecular_function // no biological data available /// ENSMUST00000103129 // GO:0003674 // molecular_function // no biological data available /// ENSMUST00000103130 // GO:0003674 // molecular_function // no biological data available /// BC046807 // GO:0003674 // molecular_function // no biological data available /// ENSMUST00000029163 // GO:0003674 // molecular_function…
10382336	RIKEN cDNA 4933434M16 gene	4933434M16Rik	0.0864885	0.0309821	-1.07358	down	-1.07914	down	-1.13994	down	-1.2061	down	-1.27202	down	0.0633187	0.0558689	-0.02321	-0.1046	-0.181373	0.165748	71203		ENSMUST00000020950 // GO:0008150 // biological_process // no biological data available	ENSMUST00000020950 // GO:0005575 // cellular_component // no biological data available	ENSMUST00000020950 // GO:0003674 // molecular_function // no biological data available
10478447	serine/threonine kinase 4	Stk4	0.0676319	0.0202595	-1.07313	down	-1.03519	down	-1.02145	down	1.1818	up	1.0053	up	-0.0979703	-0.0460364	-0.0267611	0.244841	0.0114826	0.00385952	58231	BC054521	NM_021420 // GO:0000902 // cell morphogenesis // not recorded /// NM_021420 // GO:0006468 // protein amino acid phosphorylation // not recorded /// NM_021420 // GO:0006915 // apoptosis // inferred from electronic annotation /// NM_021420 // GO:0007165 // signal transduction // inferred from electronic annotation /// NM_021420 // GO:0046777 // protein amino acid autophosphorylation // not recorded…	NM_021420 // GO:0005634 // nucleus // inferred from direct assay /// NM_021420 // GO:0005737 // cytoplasm // inferred from direct assay /// ENSMUST00000018353 // GO:0005634 // nucleus // inferred from direct assay /// ENSMUST00000018353 // GO:0005737 // cytoplasm // inferred from direct assay /// BC054521 // GO:0005634 // nucleus // inferred from direct assay /// BC054521 // GO:0005737 // cytopla…	NM_021420 // GO:0000166 // nucleotide binding // inferred from electronic annotation /// NM_021420 // GO:0004672 // protein kinase activity // inferred from electronic annotation /// NM_021420 // GO:0004674 // protein serine/threonine kinase activity // not recorded /// NM_021420 // GO:0005515 // protein binding // inferred from physical interaction /// NM_021420 // GO:0005524 // ATP binding // i…
10472022	LY6/PLAUR domain containing 6B	Lypd6b	0.0283315	0.00177381	-1.07292	down	1.08715	up	1.1548	up	1.15839	up	1.0896	up	-0.213614	0.00847451	0.0955726	0.100048	0.0117272	-0.11207	71897	BC126943	NM_027990 // GO:0008150 // biological_process // no biological data available /// ENSMUST00000028103 // GO:0008150 // biological_process // no biological data available /// BC126943 // GO:0008150 // biological_process // no biological data available	NM_027990 // GO:0005575 // cellular_component // no biological data available /// NM_027990 // GO:0005886 // plasma membrane // inferred from electronic annotation /// NM_027990 // GO:0016020 // membrane // inferred from electronic annotation /// NM_027990 // GO:0031225 // anchored to membrane // inferred from electronic annotation /// ENSMUST00000028103 // GO:0005575 // cellular_component // no …	NM_027990 // GO:0003674 // molecular_function // no biological data available /// ENSMUST00000028103 // GO:0003674 // molecular_function // no biological data available /// BC126943 // GO:0003674 // molecular_function // no biological data available
10425651	RIKEN cDNA 4930407I10 gene	4930407I10Rik	0.0847259	0.0299742	-1.07247	down	1.17473	up	1.24845	up	1.25276	up	1.35976	up	-0.350261	-0.0169857	0.0708127	0.075795	0.194028	-0.24932	328573		NM_001166475 // GO:0008150 // biological_process // no biological data available /// ENSMUST00000100396 // GO:0008150 // biological_process // no biological data available	NM_001166475 // GO:0005575 // cellular_component // no biological data available /// ENSMUST00000100396 // GO:0005575 // cellular_component // no biological data available	NM_001166475 // GO:0003674 // molecular_function // no biological data available /// ENSMUST00000100396 // GO:0003674 // molecular_function // no biological data available
10586126			0.0280838	0.00149556	-1.07071	down	1.11732	up	1.16401	up	1.07465	up	1.08841	up	-0.202206	0.0564035	0.115461	0.000225703	0.0185819	-0.103644
10450025	membrane-associated ring finger (C3HC4) 2 | heterogeneous nuclear ribonucleoprotein M	March2|Hnrnpm	0.0550682	0.0127758	-1.07056	down	-1.05787	down	-1.18379	down	-1.19088	down	-1.06851	down	0.0427478	0.0599527	-0.102307	-0.11091	0.0455141	0.141112	224703 | 76936	BC002144|BC054785	NM_145486 // GO:0006897 // endocytosis // inferred from electronic annotation /// NM_145486 // GO:0008150 // biological_process // no biological data available /// ENSMUST00000066121 // GO:0006897 // endocytosis // inferred from electronic annotation /// ENSMUST00000066121 // GO:0008150 // biological_process // no biological data available /// BC002144 // GO:0006897 // endocytosis // inferred fro…	NM_145486 // GO:0005575 // cellular_component // no biological data available /// NM_145486 // GO:0005764 // lysosome // inferred from electronic annotation /// NM_145486 // GO:0005768 // endosome // inferred from electronic annotation /// NM_145486 // GO:0005783 // endoplasmic reticulum // inferred from electronic annotation /// NM_145486 // GO:0016020 // membrane // inferred from electronic ann…	NM_145486 // GO:0003674 // molecular_function // no biological data available /// NM_145486 // GO:0008270 // zinc ion binding // inferred from electronic annotation /// NM_145486 // GO:0016874 // ligase activity // inferred from electronic annotation /// NM_145486 // GO:0046872 // metal ion binding // inferred from electronic annotation /// ENSMUST00000066121 // GO:0003674 // molecular_function /…
10605493	proline rich Gla (G-carboxyglutamic acid) 1	Prrg1	0.0583067	0.0144601	-1.07009	down	1.01005	up	1.29664	up	1.34975	up	1.18401	up	-0.240791	-0.128638	0.231716	0.289628	0.100623	-0.143061	546336	BC032926	NM_001164275 // GO:0008150 // biological_process // no biological data available /// NM_027322 // GO:0008150 // biological_process // no biological data available /// ENSMUST00000114025 // GO:0008150 // biological_process // no biological data available /// ENSMUST00000050196 // GO:0008150 // biological_process // no biological data available /// BC032926 // GO:0008150 // biological_process // no…	NM_001164275 // GO:0005575 // cellular_component // no biological data available /// NM_027322 // GO:0005575 // cellular_component // no biological data available /// ENSMUST00000114025 // GO:0005575 // cellular_component // no biological data available /// ENSMUST00000050196 // GO:0005575 // cellular_component // no biological data available /// BC032926 // GO:0005575 // cellular_component // no…	NM_001164275 // GO:0003674 // molecular_function // no biological data available /// NM_027322 // GO:0003674 // molecular_function // no biological data available /// ENSMUST00000114025 // GO:0003674 // molecular_function // no biological data available /// ENSMUST00000050196 // GO:0003674 // molecular_function // no biological data available /// BC032926 // GO:0003674 // molecular_function // no…
10606595			0.0542926	0.0123546	-1.06875	down	1.11636	up	1.12218	up	1.04554	up	1.16655	up	-0.177184	0.0775447	0.0850431	-0.0170058	0.140994	-0.0812597
10492679	RIKEN cDNA 4930579G24 gene	4930579G24Rik	0.0867938	0.0313366	-1.06834	down	1.03712	up	1.14696	up	1.14073	up	1.03542	up	-0.167666	-0.0197152	0.12552	0.117666	-0.0220817	-0.072292	75939		NM_029482 // GO:0008150 // biological_process // no biological data available /// ENSMUST00000029388 // GO:0008150 // biological_process // no biological data available	NM_029482 // GO:0005575 // cellular_component // no biological data available /// ENSMUST00000029388 // GO:0005575 // cellular_component // no biological data available	NM_029482 // GO:0003674 // molecular_function // no biological data available /// ENSMUST00000029388 // GO:0003674 // molecular_function // no biological data available
10501091	RNA binding motif protein 15	Rbm15	0.0819346	0.0285133	-1.06421	down	-1.00462	down	-1.00996	down	-1.07938	down	-1.13498	down	-0.0154797	0.0676511	0.0600131	-0.0358988	-0.108361	0.0743052	229700	BC120590	NM_001045807 // GO:0001569 // patterning of blood vessels // inferred from mutant phenotype /// NM_001045807 // GO:0007221 // positive regulation of transcription of Notch receptor target // inferred from direct assay /// NM_001045807 // GO:0010553 // negative regulation of gene-specific transcription from RNA polymerase II promoter // inferred from direct assay /// NM_001045807 // GO:0045638 // …	NM_001045807 // GO:0005634 // nucleus // inferred from direct assay /// ENSMUST00000061772 // GO:0005634 // nucleus // inferred from direct assay /// BC120590 // GO:0005634 // nucleus // inferred from direct assay	NM_001045807 // GO:0005515 // protein binding // inferred from physical interaction /// ENSMUST00000061772 // GO:0005515 // protein binding // inferred from physical interaction /// BC120590 // GO:0005515 // protein binding // inferred from physical interaction
10386262	obscurin, cytoskeletal calmodulin and titin-interacting RhoGEF	Obscn	0.0590472	0.0154588	-1.06382	down	1.08051	up	1.10396	up	1.03225	up	1.11332	up	-0.16106	0.0398986	0.0708779	-0.0260146	0.0830561	-0.0718074	380698		NM_199152 // GO:0006468 // protein amino acid phosphorylation // inferred from electronic annotation /// NM_199152 // GO:0007275 // multicellular organismal development // inferred from electronic annotation /// NM_199152 // GO:0008150 // biological_process // no biological data available /// NM_199152 // GO:0030154 // cell differentiation // inferred from electronic annotation /// NM_199152 // G…	NM_199152 // GO:0005622 // intracellular // inferred from electronic annotation /// NM_199152 // GO:0005863 // striated muscle thick filament // not recorded /// NM_199152 // GO:0030018 // Z disc // not recorded /// NM_001171512 // GO:0005622 // intracellular // inferred from electronic annotation /// NM_001171512 // GO:0005863 // striated muscle thick filament // not recorded /// NM_001171512 //…	NM_199152 // GO:0000166 // nucleotide binding // inferred from electronic annotation /// NM_199152 // GO:0004672 // protein kinase activity // inferred from electronic annotation /// NM_199152 // GO:0004674 // protein serine/threonine kinase activity // inferred from electronic annotation /// NM_199152 // GO:0004713 // protein tyrosine kinase activity // inferred from electronic annotation /// NM…
10414736			0.0566113	0.0136812	-1.06185	down	1.06285	up	1.1598	up	1.03757	up	1.23505	up	-0.137534	0.0369886	0.162924	0.00225417	0.253612	-0.0509539
10523979	phosphodiesterase 6B, cGMP, rod receptor, beta polypeptide	Pde6b	0.0278348	0.000722064	-1.0617	down	1.0814	up	1.08635	up	1.16016	up	1.14544	up	-0.225613	-0.0263453	-0.0197455	0.0750818	0.0566684	-0.139239	18587	BC129923	NM_008806 // GO:0007165 // signal transduction // inferred from electronic annotation /// NM_008806 // GO:0007601 // visual perception // inferred from electronic annotation /// NM_008806 // GO:0009583 // detection of light stimulus // inferred from mutant phenotype /// NM_008806 // GO:0050896 // response to stimulus // inferred from electronic annotation /// ENSMUST00000031456 // GO:0007165 // s…	NM_008806 // GO:0016020 // membrane // inferred from electronic annotation /// ENSMUST00000031456 // GO:0016020 // membrane // inferred from electronic annotation /// BC129923 // GO:0016020 // membrane // inferred from electronic annotation	NM_008806 // GO:0003824 // catalytic activity // inferred from electronic annotation /// NM_008806 // GO:0004114 // 3',5'-cyclic-nucleotide phosphodiesterase activity // inferred from electronic annotation /// NM_008806 // GO:0004872 // receptor activity // inferred from electronic annotation /// NM_008806 // GO:0016787 // hydrolase activity // inferred from electronic annotation /// NM_008806 //…
10348947	solute carrier organic anion transporter family, member 6d1	Slco6d1	0.0981183	0.0400637	-1.05978	down	1.15277	up	1.04816	up	1.05866	up	1.05982	up	-0.157571	0.131303	-0.00595299	0.00843493	0.0100082	-0.0738074	70866	BC113131	NM_027584 // GO:0008150 // biological_process // no biological data available /// NM_001164233 // GO:0008150 // biological_process // no biological data available /// ENSMUST00000027575 // GO:0008150 // biological_process // no biological data available /// BC113131 // GO:0008150 // biological_process // no biological data available	NM_027584 // GO:0005575 // cellular_component // no biological data available /// NM_001164233 // GO:0005575 // cellular_component // no biological data available /// ENSMUST00000027575 // GO:0005575 // cellular_component // no biological data available /// BC113131 // GO:0005575 // cellular_component // no biological data available	NM_027584 // GO:0003674 // molecular_function // no biological data available /// NM_001164233 // GO:0003674 // molecular_function // no biological data available /// ENSMUST00000027575 // GO:0003674 // molecular_function // no biological data available /// BC113131 // GO:0003674 // molecular_function // no biological data available
10401803			0.055151	0.0129146	-1.05972	down	-1.01699	down	-1.07354	down	-1.13583	down	1.07085	up	-0.0382732	0.0211123	-0.056958	-0.138337	0.144172	0.0454114		AF357386
10515894	coiled-coil domain containing 30	Ccdc30	0.0479439	0.00937569	-1.05873	down	1.0683	up	1.11563	up	1.01055	up	1.15114	up	-0.131117	0.0465341	0.109074	-0.0336431	0.154274	-0.0487836	73332	BC114436	NM_029286 // GO:0008150 // biological_process // no biological data available /// ENSMUST00000063642 // GO:0008150 // biological_process // no biological data available /// BC114436 // GO:0008150 // biological_process // no biological data available /// ENSMUST00000030386 // GO:0008150 // biological_process // no biological data available /// ENSMUST00000044781 // GO:0008150 // biological_process…	NM_029286 // GO:0005575 // cellular_component // no biological data available /// ENSMUST00000063642 // GO:0005575 // cellular_component // no biological data available /// BC114436 // GO:0005575 // cellular_component // no biological data available /// ENSMUST00000030386 // GO:0005575 // cellular_component // no biological data available /// ENSMUST00000044781 // GO:0005575 // cellular_component…	NM_029286 // GO:0003674 // molecular_function // no biological data available /// ENSMUST00000063642 // GO:0003674 // molecular_function // no biological data available /// BC114436 // GO:0003674 // molecular_function // no biological data available /// ENSMUST00000030386 // GO:0003674 // molecular_function // no biological data available /// ENSMUST00000044781 // GO:0003674 // molecular_function…
10587486	SET translocation | cDNA sequence BC085271	Set|BC085271	0.0302322	0.00210172	-1.05775	down	-1.01769	down	1.26068	up	1.263	up	1.01019	up	-0.103288	-0.0475884	0.311906	0.314556	-0.00766532	-0.022295	56086 | 434632	AB044937|BC085271	NM_023871 // GO:0006334 // nucleosome assembly // inferred from electronic annotation /// AB044937 // GO:0006334 // nucleosome assembly // inferred from electronic annotation /// BC085271 // GO:0008150 // biological_process // no biological data available /// ENSMUST00000067996 // GO:0006334 // nucleosome assembly // inferred from electronic annotation /// ENSMUST00000099144 // GO:0008150 // biol…	NM_023871 // GO:0005634 // nucleus // inferred from direct assay /// NM_023871 // GO:0005737 // cytoplasm // inferred from electronic annotation /// NM_023871 // GO:0005783 // endoplasmic reticulum // inferred from electronic annotation /// AB044937 // GO:0005634 // nucleus // inferred from direct assay /// AB044937 // GO:0005737 // cytoplasm // inferred from electronic annotation /// AB044937 //…	BC085271 // GO:0003674 // molecular_function // no biological data available /// ENSMUST00000099144 // GO:0003674 // molecular_function // no biological data available
10454564	excision repair cross-complementing rodent repair deficiency, complementation group 3	Ercc3	0.0592752	0.0157771	-1.05752	down	-1.10832	down	1.0883	up	1.05373	up	1.01636	up	-0.0762291	-0.143918	0.126541	0.0799704	0.0278759	0.00446034	13872	BC016595	NM_133658 // GO:0006200 // ATP catabolic process // not recorded /// NM_133658 // GO:0006281 // DNA repair // inferred from electronic annotation /// NM_133658 // GO:0006289 // nucleotide-excision repair // inferred from electronic annotation /// NM_133658 // GO:0006350 // transcription // inferred from electronic annotation /// NM_133658 // GO:0006468 // protein amino acid phosphorylation // not…	NM_133658 // GO:0000441 // SSL2-core TFIIH complex // not recorded /// NM_133658 // GO:0005634 // nucleus // inferred from electronic annotation /// ENSMUST00000025241 // GO:0000441 // SSL2-core TFIIH complex // not recorded /// ENSMUST00000025241 // GO:0005634 // nucleus // inferred from electronic annotation /// BC016595 // GO:0000441 // SSL2-core TFIIH complex // not recorded /// BC016595 // G…	NM_133658 // GO:0000166 // nucleotide binding // inferred from electronic annotation /// NM_133658 // GO:0003676 // nucleic acid binding // inferred from electronic annotation /// NM_133658 // GO:0003677 // DNA binding // inferred from electronic annotation /// NM_133658 // GO:0004003 // ATP-dependent DNA helicase activity // not recorded /// NM_133658 // GO:0004386 // helicase activity // inferr…
10362593	nucleophosmin 1	Npm1	0.0551991	0.0130248	-1.05518	down	-1.06346	down	1.1498	up	1.15035	up	1.05886	up	-0.119378	-0.130648	0.15949	0.16019	0.0406281	-0.041887	18148	BC090843	NM_008722 // GO:0000055 // ribosomal large subunit export from nucleus // inferred from mutant phenotype /// NM_008722 // GO:0000056 // ribosomal small subunit export from nucleus // inferred from direct assay /// NM_008722 // GO:0006407 // rRNA export from nucleus // inferred from direct assay /// NM_008722 // GO:0006407 // rRNA export from nucleus // inferred from mutant phenotype /// NM_008722…	NM_008722 // GO:0001652 // granular component // inferred from direct assay /// NM_008722 // GO:0005634 // nucleus // inferred from direct assay /// NM_008722 // GO:0005654 // nucleoplasm // inferred from direct assay /// NM_008722 // GO:0005730 // nucleolus // inferred from direct assay /// NM_008722 // GO:0005730 // nucleolus // not recorded /// NM_008722 // GO:0005737 // cytoplasm // inferred …	NM_008722 // GO:0003676 // nucleic acid binding // inferred from electronic annotation /// NM_008722 // GO:0003677 // DNA binding // not recorded /// NM_008722 // GO:0003723 // RNA binding // inferred from direct assay /// NM_008722 // GO:0005515 // protein binding // inferred from physical interaction /// NM_008722 // GO:0005515 // protein binding // not recorded /// NM_008722 // GO:0005547 // p…
10514558	predicted gene 12696	Gm12696	0.0981183	0.039969	-1.05514	down	1.03729	up	1.42831	up	1.276	up	1.10818	up	-0.188688	-0.0584351	0.403059	0.240382	0.0369433	-0.11125	620883
10390170	neurexophilin 3	Nxph3	0.0438678	0.00748677	-1.05267	down	1.0886	up	1.14325	up	1.011	up	1.1915	up	-0.160953	0.0355814	0.106237	-0.0711203	0.165887	-0.086898	104079	BC007167		NM_130858 // GO:0005576 // extracellular region // inferred from electronic annotation /// ENSMUST00000058866 // GO:0005576 // extracellular region // inferred from electronic annotation /// BC007167 // GO:0005576 // extracellular region // inferred from electronic annotation	NM_130858 // GO:0005102 // receptor binding // inferred from direct assay /// ENSMUST00000058866 // GO:0005102 // receptor binding // inferred from direct assay /// BC007167 // GO:0005102 // receptor binding // inferred from direct assay
10597323	cyclic AMP-regulated phosphoprotein, 21	Arpp21	0.0378206	0.005282	-1.05102	down	1.1562	up	1.14953	up	1.11191	up	1.09066	up	-0.207749	0.0734282	0.0650873	0.0170757	-0.0107539	-0.13596	74100	AF324451	NM_033264 // GO:0034605 // cellular response to heat // inferred from direct assay /// NM_001177616 // GO:0034605 // cellular response to heat // inferred from direct assay /// NM_001177618 // GO:0034605 // cellular response to heat // inferred from direct assay /// NM_001177617 // GO:0034605 // cellular response to heat // inferred from direct assay /// NM_001177619 // GO:0034605 // cellular res…	NM_033264 // GO:0005737 // cytoplasm // traceable author statement /// NM_001177616 // GO:0005737 // cytoplasm // traceable author statement /// NM_001177618 // GO:0005737 // cytoplasm // traceable author statement /// NM_001177617 // GO:0005737 // cytoplasm // traceable author statement /// NM_001177619 // GO:0005737 // cytoplasm // traceable author statement /// NM_001177623 // GO:0005737 // cy…	NM_033264 // GO:0003674 // molecular_function // no biological data available /// NM_033264 // GO:0003676 // nucleic acid binding // inferred from electronic annotation /// NM_001177616 // GO:0003674 // molecular_function // no biological data available /// NM_001177616 // GO:0003676 // nucleic acid binding // inferred from electronic annotation /// NM_001177618 // GO:0003674 // molecular_functio…
10431393	mitogen-activated protein kinase 12	Mapk12	0.0223939	0.000228915	-1.05088	down	1.05991	up	1.11785	up	1.08396	up	1.10157	up	-0.149161	0.00637372	0.0831658	0.0387472	0.062	-0.0775633	29857	BC021640	NM_013871 // GO:0006468 // protein amino acid phosphorylation // not recorded /// NM_013871 // GO:0007049 // cell cycle // inferred from electronic annotation /// ENSMUST00000088827 // GO:0006468 // protein amino acid phosphorylation // not recorded /// ENSMUST00000088827 // GO:0007049 // cell cycle // inferred from electronic annotation /// BC021640 // GO:0006468 // protein amino acid phosphoryl…	NM_013871 // GO:0005625 // soluble fraction // not recorded /// NM_013871 // GO:0005737 // cytoplasm // inferred from electronic annotation /// NM_013871 // GO:0005739 // mitochondrion // inferred from electronic annotation /// ENSMUST00000088827 // GO:0005625 // soluble fraction // not recorded /// ENSMUST00000088827 // GO:0005737 // cytoplasm // inferred from electronic annotation /// ENSMUST00…	NM_013871 // GO:0000166 // nucleotide binding // inferred from electronic annotation /// NM_013871 // GO:0004672 // protein kinase activity // inferred from electronic annotation /// NM_013871 // GO:0004674 // protein serine/threonine kinase activity // inferred from electronic annotation /// NM_013871 // GO:0004707 // MAP kinase activity // not recorded /// NM_013871 // GO:0005515 // protein bin…
10557353	RIKEN cDNA D430042O09 gene	D430042O09Rik	0.0879932	0.0322002	-1.05082	down	1.16495	up	1.29251	up	1.15249	up	1.2712	up	-0.267472	0.0243119	0.17422	0.00879749	0.150228	-0.195958	233865	BC158019	BC158019 // GO:0008150 // biological_process // no biological data available /// NM_001081022 // GO:0008150 // biological_process // no biological data available /// ENSMUST00000069660 // GO:0008150 // biological_process // no biological data available /// ENSMUST00000042859 // GO:0008150 // biological_process // no biological data available /// ENSMUST00000071620 // GO:0008150 // biological_proc…	BC158019 // GO:0005575 // cellular_component // no biological data available /// NM_001081022 // GO:0005575 // cellular_component // no biological data available /// ENSMUST00000069660 // GO:0005575 // cellular_component // no biological data available /// ENSMUST00000042859 // GO:0005575 // cellular_component // no biological data available /// ENSMUST00000071620 // GO:0005575 // cellular_compon…	BC158019 // GO:0003674 // molecular_function // no biological data available /// NM_001081022 // GO:0003674 // molecular_function // no biological data available /// ENSMUST00000069660 // GO:0003674 // molecular_function // no biological data available /// ENSMUST00000042859 // GO:0003674 // molecular_function // no biological data available /// ENSMUST00000071620 // GO:0003674 // molecular_funct…
10409162	sushi domain containing 3	Susd3	0.0735205	0.0231998	-1.04874	down	-1.03284	down	1.10639	up	1.17244	up	1.0674	up	-0.130111	-0.108062	0.0844048	0.168071	0.0326508	-0.061449	66329	BC045525	NM_025491 // GO:0008150 // biological_process // no biological data available /// ENSMUST00000058196 // GO:0008150 // biological_process // no biological data available /// BC045525 // GO:0008150 // biological_process // no biological data available /// ENSMUST00000021816 // GO:0008150 // biological_process // no biological data available /// ENSMUST00000119721 // GO:0008150 // biological_process…	NM_025491 // GO:0005575 // cellular_component // no biological data available /// NM_025491 // GO:0016020 // membrane // inferred from electronic annotation /// NM_025491 // GO:0016021 // integral to membrane // inferred from electronic annotation /// ENSMUST00000058196 // GO:0005575 // cellular_component // no biological data available /// ENSMUST00000058196 // GO:0016020 // membrane // inferred…	NM_025491 // GO:0003674 // molecular_function // no biological data available /// ENSMUST00000058196 // GO:0003674 // molecular_function // no biological data available /// BC045525 // GO:0003674 // molecular_function // no biological data available /// ENSMUST00000021816 // GO:0003674 // molecular_function // no biological data available /// ENSMUST00000119721 // GO:0003674 // molecular_function…
10380506	tachykinin 4	Tac4	0.0796802	0.0268788	-1.04819	down	1.2426	up	1.14124	up	1.01084	up	1.21341	up	-0.147633	0.233641	0.110877	-0.0641702	0.199338	-0.0797261	93670	AF235035	NM_053093 // GO:0007217 // tachykinin receptor signaling pathway // inferred from direct assay /// NM_053093 // GO:0008217 // regulation of blood pressure // inferred from electronic annotation /// NM_053093 // GO:0043303 // mast cell degranulation // inferred from electronic annotation /// NM_053093 // GO:0046878 // positive regulation of saliva secretion // inferred from direct assay /// ENSMUS…	NM_053093 // GO:0005576 // extracellular region // inferred from electronic annotation /// ENSMUST00000021242 // GO:0005576 // extracellular region // inferred from electronic annotation /// AF235035 // GO:0005576 // extracellular region // inferred from electronic annotation	NM_053093 // GO:0005102 // receptor binding // inferred from direct assay /// ENSMUST00000021242 // GO:0005102 // receptor binding // inferred from direct assay /// AF235035 // GO:0005102 // receptor binding // inferred from direct assay
10552406	natural killer cell group 7 sequence	Nkg7	0.0592752	0.0158331	-1.04767	down	1.2861	up	-1.01894	down	-1.01073	down	1.13027	up	-0.0902305	0.339966	-0.0501037	-0.0384305	0.153631	-0.0230395	72310	BC055882	NM_024253 // GO:0008150 // biological_process // no biological data available /// ENSMUST00000070518 // GO:0008150 // biological_process // no biological data available /// BC055882 // GO:0008150 // biological_process // no biological data available /// ENSMUST00000004731 // GO:0008150 // biological_process // no biological data available	NM_024253 // GO:0005575 // cellular_component // no biological data available /// NM_024253 // GO:0016021 // integral to membrane // inferred from electronic annotation /// ENSMUST00000070518 // GO:0005575 // cellular_component // no biological data available /// ENSMUST00000070518 // GO:0016021 // integral to membrane // inferred from electronic annotation /// BC055882 // GO:0005575 // cellular_…	NM_024253 // GO:0003674 // molecular_function // no biological data available /// ENSMUST00000070518 // GO:0003674 // molecular_function // no biological data available /// BC055882 // GO:0003674 // molecular_function // no biological data available /// ENSMUST00000004731 // GO:0003674 // molecular_function // no biological data available
10526866	predicted gene 5294	Gm5294	0.0713799	0.0218985	-1.04723	down	1.11802	up	1.15713	up	1.21571	up	1.09089	up	-0.199964	0.027554	0.0771608	0.148414	-0.00788466	-0.133387	384244		XM_001000706 // GO:0008150 // biological_process // no biological data available	XM_001000706 // GO:0005575 // cellular_component // no biological data available	XM_001000706 // GO:0003674 // molecular_function // no biological data available
10535410			0.0280974	0.00161839	-1.04667	down	1.1547	up	1.30002	up	1.20758	up	1.35756	up	-0.356164	-0.0828381	0.0881739	-0.018237	0.150654	-0.290357
10398635	amnionless	Amn	0.0589793	0.0150907	-1.04522	down	1.20309	up	1.07819	up	1.05348	up	1.07537	up	-0.155003	0.175546	0.0174076	-0.0160368	0.0136336	-0.0912005	93835	AF320619	NM_033603 // GO:0007275 // multicellular organismal development // inferred from electronic annotation /// NM_033603 // GO:0007588 // excretion // inferred from mutant phenotype /// NM_033603 // GO:0008104 // protein localization // inferred from mutant phenotype /// ENSMUST00000021707 // GO:0007275 // multicellular organismal development // inferred from electronic annotation /// ENSMUST00000021…	NM_033603 // GO:0016020 // membrane // inferred from electronic annotation /// NM_033603 // GO:0016021 // integral to membrane // inferred from electronic annotation /// NM_033603 // GO:0045177 // apical part of cell // inferred from direct assay /// ENSMUST00000021707 // GO:0016020 // membrane // inferred from electronic annotation /// ENSMUST00000021707 // GO:0016021 // integral to membrane // …
10355730	RIKEN cDNA 1810031K17 gene	1810031K17Rik	0.0798942	0.0271204	-1.04304	down	1.06846	up	-1.11932	down	-1.27845	down	-1.10052	down	0.0621052	0.218439	-0.0397126	-0.231485	-0.0152836	0.122905	69171	BC028815|AK187356	BC028815 // GO:0008150 // biological_process // no biological data available /// NM_026977 // GO:0008150 // biological_process // no biological data available /// ENSMUST00000041213 // GO:0008150 // biological_process // no biological data available /// ENSMUST00000097695 // GO:0008150 // biological_process // no biological data available /// ENSMUST00000097695 // GO:0008150 // biological_process…	BC028815 // GO:0005575 // cellular_component // no biological data available /// BC028815 // GO:0016020 // membrane // inferred from electronic annotation /// BC028815 // GO:0016021 // integral to membrane // inferred from electronic annotation /// NM_026977 // GO:0005575 // cellular_component // no biological data available /// NM_026977 // GO:0016020 // membrane // inferred from electronic anno…	BC028815 // GO:0003674 // molecular_function // no biological data available /// NM_026977 // GO:0003674 // molecular_function // no biological data available /// ENSMUST00000041213 // GO:0003674 // molecular_function // no biological data available /// ENSMUST00000097695 // GO:0003674 // molecular_function // no biological data available /// ENSMUST00000097695 // GO:0003674 // molecular_function…
10425109	leucine rich repeat and fibronectin type III, extracellular 2 | RIKEN cDNA 1700041B01 gene	Elfn2|1700041B01Rik	0.0250926	0.00034572	-1.04296	down	1.1046	up	1.18888	up	1.12289	up	1.19909	up	-0.218196	-0.0139825	0.0920986	0.00970284	0.104437	-0.157509	207393 | 78623	BC076582	NM_183141 // GO:0008150 // biological_process // no biological data available /// ENSMUST00000088592 // GO:0008150 // biological_process // no biological data available /// BC076582 // GO:0008150 // biological_process // no biological data available /// ENSMUST00000018150 // GO:0008150 // biological_process // no biological data available	NM_183141 // GO:0005575 // cellular_component // no biological data available /// NM_183141 // GO:0009986 // cell surface // inferred from electronic annotation /// NM_183141 // GO:0016020 // membrane // inferred from electronic annotation /// NM_183141 // GO:0016021 // integral to membrane // inferred from electronic annotation /// ENSMUST00000088592 // GO:0005575 // cellular_component // no bio…	NM_183141 // GO:0003674 // molecular_function // no biological data available /// ENSMUST00000088592 // GO:0003674 // molecular_function // no biological data available /// BC076582 // GO:0003674 // molecular_function // no biological data available /// ENSMUST00000018150 // GO:0003674 // molecular_function // no biological data available
10548785	dynein light chain Tctex-type 1C | dynein light chain Tctex-type 1A | dynein light chain Tctex-type 1F | dynein light chain Tctex-type 1D	Dynlt1c|Dynlt1a|Dynlt1f|Dynlt1b	0.0592752	0.0155927	-1.04277	down	-1.06923	down	1.03379	up	-1.08736	down	1.09935	up	-0.0251538	-0.0613041	0.0832148	-0.0855548	0.171926	0.035271	100040563 | 100310872 | 100040531 | 21648	BC087868|M25825|EF110999	NM_001166630 // GO:0008150 // biological_process // no biological data available /// NM_001166629 // GO:0008150 // biological_process // no biological data available /// NM_001166627 // GO:0008150 // biological_process // no biological data available /// BC087868 // GO:0008150 // biological_process // no biological data available /// M25825 // GO:0007017 // microtubule-based process // inferred f…	NM_001166630 // GO:0005575 // cellular_component // no biological data available /// NM_001166629 // GO:0005575 // cellular_component // no biological data available /// NM_001166627 // GO:0005575 // cellular_component // no biological data available /// BC087868 // GO:0005575 // cellular_component // no biological data available /// M25825 // GO:0005794 // Golgi apparatus // inferred from direct…	NM_001166630 // GO:0003674 // molecular_function // no biological data available /// NM_001166629 // GO:0003674 // molecular_function // no biological data available /// NM_001166627 // GO:0003674 // molecular_function // no biological data available /// BC087868 // GO:0003674 // molecular_function // no biological data available /// M25825 // GO:0003774 // motor activity // inferred from electro…
10455346	transcription elongation regulator 1 (CA150)	Tcerg1	0.0551991	0.0130515	-1.04227	down	-1.10078	down	1.04867	up	1.08491	up	-1.06716	down	-0.00730387	-0.0861009	0.120979	0.169999	-0.0413529	0.0524216	56070	AB023485	NM_001039474 // GO:0006350 // transcription // inferred from sequence or structural similarity /// NM_001039474 // GO:0045449 // regulation of transcription // inferred from electronic annotation /// ENSMUST00000025375 // GO:0006350 // transcription // inferred from sequence or structural similarity /// ENSMUST00000025375 // GO:0045449 // regulation of transcription // inferred from electronic an…	NM_001039474 // GO:0005634 // nucleus // inferred from electronic annotation /// NM_001039474 // GO:0016363 // nuclear matrix // inferred from sequence or structural similarity /// ENSMUST00000025375 // GO:0005634 // nucleus // inferred from electronic annotation /// ENSMUST00000025375 // GO:0016363 // nuclear matrix // inferred from sequence or structural similarity /// AB023485 // GO:0005634 //…	NM_001039474 // GO:0003700 // transcription factor activity // inferred from sequence or structural similarity /// NM_001039474 // GO:0005515 // protein binding // inferred from electronic annotation /// ENSMUST00000025375 // GO:0003700 // transcription factor activity // inferred from sequence or structural similarity /// ENSMUST00000025375 // GO:0005515 // protein binding // inferred from elect…
10422242			0.0447312	0.00782732	-1.04219	down	1.01348	up	1.05079	up	-1.14798	down	-1.06473	down	-0.0216039	0.0573406	0.109497	-0.161075	-0.0524673	0.0380182
10390454	RIKEN cDNA E130012A19 gene	E130012A19Rik	0.030468	0.00252464	-1.03976	down	1.15402	up	1.15754	up	1.01963	up	1.27703	up	-0.191815	0.0711034	0.0754937	-0.107513	0.217229	-0.135566	103551	BC055770	BC055770 // GO:0008150 // biological_process // no biological data available /// ENSMUST00000052281 // GO:0008150 // biological_process // no biological data available	BC055770 // GO:0005575 // cellular_component // no biological data available /// ENSMUST00000052281 // GO:0005575 // cellular_component // no biological data available	BC055770 // GO:0003674 // molecular_function // no biological data available /// ENSMUST00000052281 // GO:0003674 // molecular_function // no biological data available
10545731	C-type lectin domain family 4, member f	Clec4f	0.0149738	3.72845e-05	-1.03952	down	1.1623	up	1.2077	up	1.04847	up	1.15907	up	-0.188396	0.0844954	0.139778	-0.0641936	0.080486	-0.132485	51811	BC013647	NM_016751 // GO:0006897 // endocytosis // inferred from electronic annotation /// NM_016751 // GO:0008150 // biological_process // no biological data available /// ENSMUST00000014686 // GO:0006897 // endocytosis // inferred from electronic annotation /// ENSMUST00000014686 // GO:0008150 // biological_process // no biological data available /// BC013647 // GO:0006897 // endocytosis // inferred fro…	NM_016751 // GO:0005575 // cellular_component // no biological data available /// NM_016751 // GO:0016020 // membrane // inferred from electronic annotation /// NM_016751 // GO:0016021 // integral to membrane // inferred from electronic annotation /// ENSMUST00000014686 // GO:0005575 // cellular_component // no biological data available /// ENSMUST00000014686 // GO:0016020 // membrane // inferred…	NM_016751 // GO:0003674 // molecular_function // no biological data available /// NM_016751 // GO:0004872 // receptor activity // inferred from electronic annotation /// NM_016751 // GO:0005488 // binding // inferred from electronic annotation /// NM_016751 // GO:0005529 // sugar binding // inferred from electronic annotation /// ENSMUST00000014686 // GO:0003674 // molecular_function // no biolog…
10547521	ATPase, H+ transporting, lysosomal V1 subunit E1	Atp6v1e1	0.0879932	0.0321367	-1.03864	down	1.05562	up	-1.09499	down	-1.12535	down	-1.01358	down	-0.0273803	0.105403	-0.103604	-0.143064	0.00785637	0.0273129	11973	BC003421	NM_007510 // GO:0006810 // transport // inferred from electronic annotation /// NM_007510 // GO:0006811 // ion transport // inferred from electronic annotation /// NM_007510 // GO:0015986 // ATP synthesis coupled proton transport // inferred from electronic annotation /// NM_007510 // GO:0015991 // ATP hydrolysis coupled proton transport // inferred from mutant phenotype /// NM_007510 // GO:00159…	NM_007510 // GO:0005737 // cytoplasm // inferred from direct assay /// NM_007510 // GO:0005739 // mitochondrion // inferred from direct assay /// NM_007510 // GO:0005768 // endosome // inferred from direct assay /// NM_007510 // GO:0005829 // cytosol // inferred from direct assay /// NM_007510 // GO:0016324 // apical plasma membrane // inferred from direct assay /// NM_007510 // GO:0033178 // pro…	NM_007510 // GO:0008553 // hydrogen-exporting ATPase activity, phosphorylative mechanism // inferred from mutant phenotype /// NM_007510 // GO:0016787 // hydrolase activity // inferred from electronic annotation /// NM_007510 // GO:0046961 // proton-transporting ATPase activity, rotational mechanism // inferred from electronic annotation /// ENSMUST00000019354 // GO:0008553 // hydrogen-exporting …
10390936	keratin associated protein 4-6	Krtap4-6	0.0406485	0.00623278	-1.03851	down	1.05634	up	1.23894	up	1.16421	up	1.06473	up	-0.168455	-0.0348568	0.195165	0.105409	-0.0234491	-0.113938	68768		NM_026834 // GO:0008150 // biological_process // no biological data available /// ENSMUST00000100476 // GO:0008150 // biological_process // no biological data available	NM_026834 // GO:0005575 // cellular_component // no biological data available /// NM_026834 // GO:0005882 // intermediate filament // inferred from electronic annotation /// ENSMUST00000100476 // GO:0005575 // cellular_component // no biological data available /// ENSMUST00000100476 // GO:0005882 // intermediate filament // inferred from electronic annotation	NM_026834 // GO:0005515 // protein binding // inferred from physical interaction /// ENSMUST00000100476 // GO:0005515 // protein binding // inferred from physical interaction
10525983	RAN, member RAS oncogene family	Ran	0.0561428	0.0134244	-1.03824	down	-1.18198	down	1.02948	up	1.06396	up	-1.08196	down	-0.0229826	-0.210048	0.0730797	0.120606	-0.0824896	0.0311629	19384	BC083356|L32751	BC083356 // GO:0006606 // protein import into nucleus // inferred from direct assay /// BC083356 // GO:0006810 // transport // inferred from electronic annotation /// BC083356 // GO:0006886 // intracellular protein transport // inferred from electronic annotation /// BC083356 // GO:0006913 // nucleocytoplasmic transport // inferred from electronic annotation /// BC083356 // GO:0007049 // cell cyc…	BC083356 // GO:0005634 // nucleus // inferred from direct assay /// BC083356 // GO:0005634 // nucleus // not recorded /// BC083356 // GO:0005737 // cytoplasm // inferred from direct assay /// L32751 // GO:0005634 // nucleus // inferred from direct assay /// L32751 // GO:0005634 // nucleus // not recorded /// L32751 // GO:0005737 // cytoplasm // inferred from direct assay	BC083356 // GO:0000166 // nucleotide binding // inferred from electronic annotation /// BC083356 // GO:0003924 // GTPase activity // inferred from electronic annotation /// BC083356 // GO:0005515 // protein binding // inferred from physical interaction /// BC083356 // GO:0005525 // GTP binding // inferred from electronic annotation /// L32751 // GO:0000166 // nucleotide binding // inferred from e…
10393887	pyrroline-5-carboxylate reductase 1	Pycr1	0.0308383	0.00263153	-1.037	down	1.07399	up	1.14334	up	-1.03877	down	1.20312	up	-0.137949	0.0174459	0.10772	-0.140412	0.181248	-0.0855368	209027	BC006727	NM_144795 // GO:0006561 // proline biosynthetic process // inferred from electronic annotation /// NM_144795 // GO:0006950 // response to stress // inferred from electronic annotation /// NM_144795 // GO:0008150 // biological_process // no biological data available /// NM_144795 // GO:0008152 // metabolic process // inferred from electronic annotation /// NM_144795 // GO:0008652 // cellular amino…	NM_144795 // GO:0005739 // mitochondrion // inferred from direct assay /// ENSMUST00000026133 // GO:0005739 // mitochondrion // inferred from direct assay /// BC006727 // GO:0005739 // mitochondrion // inferred from direct assay	NM_144795 // GO:0003674 // molecular_function // no biological data available /// NM_144795 // GO:0003824 // catalytic activity // inferred from electronic annotation /// NM_144795 // GO:0004735 // pyrroline-5-carboxylate reductase activity // inferred from electronic annotation /// NM_144795 // GO:0005488 // binding // inferred from electronic annotation /// NM_144795 // GO:0016491 // oxidoreduc…
10585005	apolipoprotein A-I	Apoa1	0.025673	0.00039956	-1.037	down	1.3217	up	1.08063	up	-1.0298	down	1.08367	up	-0.120901	0.333911	0.0433853	-0.11085	0.0474391	-0.0684891	11806	BC012253	NM_009692 // GO:0001932 // regulation of protein amino acid phosphorylation // inferred from direct assay /// NM_009692 // GO:0001935 // endothelial cell proliferation // inferred from mutant phenotype /// NM_009692 // GO:0006629 // lipid metabolic process // inferred from electronic annotation /// NM_009692 // GO:0006644 // phospholipid metabolic process // inferred from mutant phenotype /// NM_…	NM_009692 // GO:0005576 // extracellular region // inferred from direct assay /// NM_009692 // GO:0005615 // extracellular space // inferred from direct assay /// NM_009692 // GO:0005615 // extracellular space // not recorded /// NM_009692 // GO:0005634 // nucleus // not recorded /// NM_009692 // GO:0034364 // high-density lipoprotein particle // inferred from electronic annotation /// ENSMUST000…	NM_009692 // GO:0004857 // enzyme inhibitor activity // not recorded /// NM_009692 // GO:0005319 // lipid transporter activity // inferred from direct assay /// NM_009692 // GO:0005319 // lipid transporter activity // inferred from mutant phenotype /// NM_009692 // GO:0005515 // protein binding // inferred from physical interaction /// NM_009692 // GO:0005515 // protein binding // not recorded //…
10493309	Ras-like without CAAX 1	Rit1	0.052164	0.0109865	-1.03115	down	1.16542	up	-1.18248	down	-1.19737	down	1.03104	up	0.00417264	0.269283	-0.193392	-0.211441	0.0925217	0.0484279	19769	BC012694	NM_009069 // GO:0007165 // signal transduction // inferred from electronic annotation /// NM_009069 // GO:0007264 // small GTPase mediated signal transduction // inferred from electronic annotation /// NR_028056 // GO:0007165 // signal transduction // inferred from electronic annotation /// NR_028056 // GO:0007264 // small GTPase mediated signal transduction // inferred from electronic annotation…	NM_009069 // GO:0005622 // intracellular // inferred from electronic annotation /// NM_009069 // GO:0005886 // plasma membrane // inferred from direct assay /// NM_009069 // GO:0016020 // membrane // inferred from electronic annotation /// NR_028056 // GO:0005622 // intracellular // inferred from electronic annotation /// NR_028056 // GO:0005886 // plasma membrane // inferred from direct assay //…	NM_009069 // GO:0000166 // nucleotide binding // inferred from electronic annotation /// NM_009069 // GO:0003924 // GTPase activity // inferred from electronic annotation /// NM_009069 // GO:0005515 // protein binding // inferred from physical interaction /// NM_009069 // GO:0005525 // GTP binding // inferred from direct assay /// NR_028056 // GO:0000166 // nucleotide binding // inferred from ele…
10566615	olfactory receptor 710	Olfr710	0.0913113	0.0349418	-1.03057	down	-1.09173	down	1.0669	up	1.00276	up	1.10698	up	-0.0528266	-0.13599	0.0840467	-0.0054005	0.137246	-0.00937827	258594		NM_146601 // GO:0007165 // signal transduction // inferred from electronic annotation /// NM_146601 // GO:0007186 // G-protein coupled receptor protein signaling pathway // not recorded /// NM_146601 // GO:0007608 // sensory perception of smell // not recorded /// ENSMUST00000055923 // GO:0007165 // signal transduction // inferred from electronic annotation /// ENSMUST00000055923 // GO:0007186 //…	NM_146601 // GO:0016021 // integral to membrane // not recorded /// ENSMUST00000055923 // GO:0016021 // integral to membrane // not recorded	NM_146601 // GO:0004871 // signal transducer activity // inferred from electronic annotation /// NM_146601 // GO:0004872 // receptor activity // inferred from electronic annotation /// NM_146601 // GO:0004930 // G-protein coupled receptor activity // inferred from electronic annotation /// NM_146601 // GO:0004984 // olfactory receptor activity // not recorded /// ENSMUST00000055923 // GO:0004871 …
10577437		AY761184	0.0888941	0.0332187	-1.02999	down	1.13338	up	1.20085	up	1.09543	up	1.10086	up	-0.159128	0.0641311	0.147556	0.0149956	0.0221346	-0.1165	382000	AY761184	NM_001007582 // GO:0006952 // defense response // inferred from electronic annotation /// NM_001007582 // GO:0008150 // biological_process // no biological data available /// ENSMUST00000071886 // GO:0006952 // defense response // inferred from electronic annotation /// ENSMUST00000071886 // GO:0008150 // biological_process // no biological data available /// AY761184 // GO:0006952 // defense res…	NM_001007582 // GO:0005575 // cellular_component // no biological data available /// ENSMUST00000071886 // GO:0005575 // cellular_component // no biological data available /// AY761184 // GO:0005575 // cellular_component // no biological data available	NM_001007582 // GO:0003674 // molecular_function // no biological data available /// ENSMUST00000071886 // GO:0003674 // molecular_function // no biological data available /// AY761184 // GO:0003674 // molecular_function // no biological data available
10523547	1-acylglycerol-3-phosphate O-acyltransferase 9	Agpat9	0.0226932	0.000247858	-1.02997	down	1.41591	up	1.29249	up	1.282	up	1.28897	up	-0.337313	0.207024	0.0754458	0.063688	0.0715129	-0.294706	231510	BC096769	NM_172715 // GO:0008152 // metabolic process // inferred from electronic annotation /// NM_172715 // GO:0008654 // phospholipid biosynthetic process // inferred from electronic annotation /// NM_172715 // GO:0019432 // triglyceride biosynthetic process // inferred from direct assay /// ENSMUST00000112887 // GO:0008152 // metabolic process // inferred from electronic annotation /// ENSMUST00000112…	NM_172715 // GO:0005783 // endoplasmic reticulum // inferred from direct assay /// NM_172715 // GO:0016020 // membrane // inferred from electronic annotation /// NM_172715 // GO:0016021 // integral to membrane // inferred from electronic annotation /// ENSMUST00000112887 // GO:0005783 // endoplasmic reticulum // inferred from direct assay /// ENSMUST00000112887 // GO:0016020 // membrane // inferr…	NM_172715 // GO:0004366 // glycerol-3-phosphate O-acyltransferase activity // inferred from direct assay /// NM_172715 // GO:0008415 // acyltransferase activity // inferred from electronic annotation /// NM_172715 // GO:0016740 // transferase activity // inferred from electronic annotation /// ENSMUST00000112887 // GO:0004366 // glycerol-3-phosphate O-acyltransferase activity // inferred from dir…
10596166	RIKEN cDNA 1300017J02 gene	1300017J02Rik	0.0597658	0.0162563	-1.02965	down	1.18254	up	1.10585	up	1.0857	up	1.20834	up	-0.185183	0.0988614	0.0021286	-0.0243948	0.129999	-0.143027	71775	BC021390	NM_027918 // GO:0008150 // biological_process // no biological data available /// ENSMUST00000035163 // GO:0008150 // biological_process // no biological data available /// BC021390 // GO:0008150 // biological_process // no biological data available	NM_027918 // GO:0005575 // cellular_component // no biological data available /// ENSMUST00000035163 // GO:0005575 // cellular_component // no biological data available /// BC021390 // GO:0005575 // cellular_component // no biological data available	NM_027918 // GO:0004857 // enzyme inhibitor activity // inferred from direct assay /// ENSMUST00000035163 // GO:0004857 // enzyme inhibitor activity // inferred from direct assay /// BC021390 // GO:0004857 // enzyme inhibitor activity // inferred from direct assay
10496379	H2A histone family, member Z	H2afz	0.0718626	0.0221337	-1.02952	down	-1.34112	down	-1.05445	down	-1.17227	down	-1.26232	down	0.154915	-0.226556	0.120392	-0.0324202	-0.139196	0.196884	51788	U70494	NM_016750 // GO:0006334 // nucleosome assembly // inferred from electronic annotation /// NM_016750 // GO:0007275 // multicellular organismal development // inferred from electronic annotation /// ENSMUST00000041045 // GO:0006334 // nucleosome assembly // inferred from electronic annotation /// ENSMUST00000041045 // GO:0007275 // multicellular organismal development // inferred from electronic an…	NM_016750 // GO:0000786 // nucleosome // inferred from electronic annotation /// NM_016750 // GO:0001740 // Barr body // not recorded /// NM_016750 // GO:0005634 // nucleus // inferred from direct assay /// NM_016750 // GO:0005634 // nucleus // not recorded /// NM_016750 // GO:0005694 // chromosome // inferred from electronic annotation /// ENSMUST00000041045 // GO:0000786 // nucleosome // inferr…	NM_016750 // GO:0003677 // DNA binding // inferred from electronic annotation /// ENSMUST00000041045 // GO:0003677 // DNA binding // inferred from electronic annotation /// U70494 // GO:0003677 // DNA binding // inferred from electronic annotation
10470893	SET translocation | cDNA sequence BC085271	Set|BC085271	0.0353713	0.004049	-1.0291	down	-1.02779	down	1.17067	up	1.18605	up	-1.01458	down	-0.0403903	-0.0385539	0.228329	0.247159	-0.0198882	0.000992139	56086 | 434632	BC018255|BC085271	NM_023871 // GO:0006334 // nucleosome assembly // inferred from electronic annotation /// BC018255 // GO:0006334 // nucleosome assembly // inferred from electronic annotation /// BC085271 // GO:0008150 // biological_process // no biological data available /// ENSMUST00000067996 // GO:0006334 // nucleosome assembly // inferred from electronic annotation /// ENSMUST00000099144 // GO:0008150 // biol…	NM_023871 // GO:0005634 // nucleus // inferred from direct assay /// NM_023871 // GO:0005737 // cytoplasm // inferred from electronic annotation /// NM_023871 // GO:0005783 // endoplasmic reticulum // inferred from electronic annotation /// BC018255 // GO:0005634 // nucleus // inferred from direct assay /// BC018255 // GO:0005737 // cytoplasm // inferred from electronic annotation /// BC018255 //…	BC085271 // GO:0003674 // molecular_function // no biological data available /// ENSMUST00000099144 // GO:0003674 // molecular_function // no biological data available
10351063			0.0596911	0.0160285	-1.02888	down	1.11268	up	1.19486	up	1.12589	up	1.12534	up	-0.180722	0.0143909	0.1172	0.0314207	0.0307124	-0.139642
10568318	protease, serine, 53	Prss53	0.0280838	0.00135206	-1.0282	down	1.13723	up	1.19708	up	1.11157	up	1.19583	up	-0.180732	0.044922	0.118913	0.0119886	0.117411	-0.140606	330657	BC147509	NM_001081268 // GO:0006508 // proteolysis // inferred from electronic annotation /// NM_001081268 // GO:0008150 // biological_process // no biological data available /// ENSMUST00000121394 // GO:0006508 // proteolysis // inferred from electronic annotation /// ENSMUST00000121394 // GO:0008150 // biological_process // no biological data available /// ENSMUST00000051384 // GO:0006508 // proteolysis…	NM_001081268 // GO:0005575 // cellular_component // no biological data available /// NM_001081268 // GO:0005576 // extracellular region // inferred from electronic annotation /// ENSMUST00000121394 // GO:0005575 // cellular_component // no biological data available /// ENSMUST00000121394 // GO:0005576 // extracellular region // inferred from electronic annotation /// ENSMUST00000051384 // GO:0005…	NM_001081268 // GO:0003674 // molecular_function // no biological data available /// NM_001081268 // GO:0003824 // catalytic activity // inferred from electronic annotation /// NM_001081268 // GO:0004252 // serine-type endopeptidase activity // inferred from electronic annotation /// NM_001081268 // GO:0008233 // peptidase activity // inferred from electronic annotation /// NM_001081268 // GO:000…
10447594	dynein light chain Tctex-type 1A | dynein light chain Tctex-type 1C | dynein light chain Tctex-type 1D | dynein light chain Tctex-type 1F	Dynlt1a|Dynlt1c|Dynlt1b|Dynlt1f	0.0753139	0.0242678	-1.02753	down	-1.08446	down	1.01135	up	-1.11396	down	1.09157	up	-0.0112365	-0.0890401	0.0442171	-0.127762	0.154346	0.0279369	100310872 | 100040563 | 21648 | 100040531	BC087868|M25825	NM_001166629 // GO:0008150 // biological_process // no biological data available /// NM_001166630 // GO:0008150 // biological_process // no biological data available /// NM_009342 // GO:0007017 // microtubule-based process // inferred from direct assay /// NM_001166627 // GO:0008150 // biological_process // no biological data available /// BC087868 // GO:0008150 // biological_process // no biolog…	NM_001166629 // GO:0005575 // cellular_component // no biological data available /// NM_001166630 // GO:0005575 // cellular_component // no biological data available /// NM_009342 // GO:0005794 // Golgi apparatus // inferred from direct assay /// NM_009342 // GO:0005858 // axonemal dynein complex // traceable author statement /// NM_009342 // GO:0005868 // cytoplasmic dynein complex // not record…	NM_001166629 // GO:0003674 // molecular_function // no biological data available /// NM_001166630 // GO:0003674 // molecular_function // no biological data available /// NM_009342 // GO:0003774 // motor activity // inferred from electronic annotation /// NM_009342 // GO:0005515 // protein binding // inferred from physical interaction /// NM_001166627 // GO:0003674 // molecular_function // no biol…
10449523	peroxisomal, testis specific 1	Pxt1	0.0766443	0.0251393	-1.0248	down	1.1291	up	1.11594	up	1.12967	up	1.09448	up	-0.139448	0.0710713	0.0541598	0.0718055	0.0261443	-0.104101	69307	BC100437	NM_153390 // GO:0008150 // biological_process // no biological data available /// ENSMUST00000051526 // GO:0008150 // biological_process // no biological data available /// BC100437 // GO:0008150 // biological_process // no biological data available	NM_153390 // GO:0005575 // cellular_component // no biological data available /// NM_153390 // GO:0005777 // peroxisome // inferred from electronic annotation /// ENSMUST00000051526 // GO:0005575 // cellular_component // no biological data available /// ENSMUST00000051526 // GO:0005777 // peroxisome // inferred from electronic annotation /// BC100437 // GO:0005575 // cellular_component // no biol…	NM_153390 // GO:0003674 // molecular_function // no biological data available /// ENSMUST00000051526 // GO:0003674 // molecular_function // no biological data available /// BC100437 // GO:0003674 // molecular_function // no biological data available
10452609	leucine rich repeat containing 30	Lrrc30	0.0308383	0.00259085	-1.02465	down	1.06414	up	1.1368	up	1.06681	up	1.27238	up	-0.107554	0.0172601	0.112549	0.020871	0.275102	-0.0724274	240131	BC147420	NM_001033340 // GO:0008150 // biological_process // no biological data available /// ENSMUST00000097290 // GO:0008150 // biological_process // no biological data available /// BC147420 // GO:0008150 // biological_process // no biological data available	NM_001033340 // GO:0005575 // cellular_component // no biological data available /// ENSMUST00000097290 // GO:0005575 // cellular_component // no biological data available /// BC147420 // GO:0005575 // cellular_component // no biological data available	NM_001033340 // GO:0003674 // molecular_function // no biological data available /// NM_001033340 // GO:0005515 // protein binding // inferred from electronic annotation /// ENSMUST00000097290 // GO:0003674 // molecular_function // no biological data available /// ENSMUST00000097290 // GO:0005515 // protein binding // inferred from electronic annotation /// BC147420 // GO:0003674 // molecular_fun…
10594297	sperm equatorial segment protein 1	Spesp1	0.0854503	0.0304583	-1.02362	down	-1.00354	down	-1.03283	down	1.12185	up	1.09734	up	-0.0614251	-0.0328342	-0.0743438	0.138138	0.106267	-0.0277392	66712	BC050754	NM_025721 // GO:0007275 // multicellular organismal development // inferred from electronic annotation /// NM_025721 // GO:0008150 // biological_process // no biological data available /// ENSMUST00000056949 // GO:0007275 // multicellular organismal development // inferred from electronic annotation /// ENSMUST00000056949 // GO:0008150 // biological_process // no biological data available /// BC0…	NM_025721 // GO:0005575 // cellular_component // no biological data available /// NM_025721 // GO:0031410 // cytoplasmic vesicle // inferred from electronic annotation /// ENSMUST00000056949 // GO:0005575 // cellular_component // no biological data available /// ENSMUST00000056949 // GO:0031410 // cytoplasmic vesicle // inferred from electronic annotation /// BC050754 // GO:0005575 // cellular_co…	NM_025721 // GO:0003674 // molecular_function // no biological data available /// ENSMUST00000056949 // GO:0003674 // molecular_function // no biological data available /// BC050754 // GO:0003674 // molecular_function // no biological data available
[truncated: 571 more rows]

## Sheet: ANOVA(0.1) vs wt-dss
# Notes : Created from Advanced Analysis operation: significance Analysis.																down<1.5	up>1.5		total genes with corrected p<0.1
#Entitylist : Filtered on Error- CV < 20.0 percent												#[WT-DSS saline] vs [WT-DSS]				280	67		944
#Interpretation : Treatment												#[WT-DSS-3TSR] vs [WT-DSS]				245	54
#Experiment: Gutierrez_paper2012												#[WT-DSS-TSR2] vs [WT-DSS]				25	26
#corrected p-value cut-off:0.1												#[WT-DSS-TSR2+RFK] vs [WT-DSS]				148	30
#Selected Test : Oneway ANOVA												#[WT-water] vs [WT-DSS]				293	112
#p-value computation: Asymptotic
#Multiple Testing Correction: Benjamini-Hochberg
#
# Technology : Affymetrix.ExonExprChip.MoGene-1_0-st-v1_na31_mm9_2010-08-27
# Owner : gxuser
# Created On : Wed Feb 01 13:13:21 EST 2012
[truncated: 932 more rows]

## Sheet: ANOVA(0.1) vs wt-dss-saline
# Notes : Created from Advanced Analysis operation: significance Analysis.
#Entitylist : Filtered on Error- CV < 20.0 percent
#Interpretation : Treatment																down<1.5	up>1.5		total genes with corrected p<0.1
#Experiment: Gutierrez_paper2012												#[WT-DSS] vs [WT-water]				67	280		944
#corrected p-value cut-off:0.1												#[WT-DSS saline] vs [WT-water]				9	75
[truncated: 939 more rows]
